# Supplementary material for: Key role of hydrogen in regulating hydrogenases and the reductive TCA cycle in a thermophilic, autotrophic sulfur-reducing bacterium
Source: Appl Environ Microbiol. 2025 Nov 11;91(12):e01478-25. doi: 10.1128/aem.01478-25 (PMC12724263; doi:10.1128/aem.01478-25)
Supplement: Supplemental tables — Tables S1 to S4. [file aem.01478-25-s0002.xlsx]

## Sheet: Table S1 (Low H2)
Table S1. Proteins that showed more than two-fold projected abundance increase on low H2 growth conditions (L1-L4) relative to high H2 conditions (H1-H4) and an adjusted p value < 0.01. Intensities are median-ratio normalized.
Accession	NCBI Locus Tag	Description	H1	H2	H3	H4	L1	L2	L3	L4	Fold Change	p-adj
XMH27803.1	GFV12_01905	fumarate reductase flavoprotein subunit (FdrA)	212.58	181.073	164.055	149.124	1295.5	818.256	818.08	2325.93	18.027	1.17348e-12
XMH26696.1	GFV12_04440	hydrogenase (HydB)	369.991	361.697	404.336	411.352	2891.45	2234.6	3041.58	3179.16	17.683	2.93117e-48
XMH26694.1	GFV12_04430	hydrogenase (HydD)	319.063	303.934	335.952	316.249	2383.26	1796.21	2291.61	2653.86	17.0635	6.30143e-46
XMH26687.1	GFV12_04395	membrane hydrogenase (EchF)	358.885	380.967	347.038	402.129	2073.95	2350.66	2434.1	2949.87	15.1479	1.74574e-44
XMH28172.1	GFV12_03815	peroxiredoxin	1042.34	877.938	926.486	867.467	6104.8	3754.04	6161.16	7329.64	14.1764	7.13113e-27
XMH26689.1	GFV12_04405	membrane hydrogenase (EchD)	366.301	351.624	375.698	386.435	2524.12	2532.19	2401.58	1672.99	13.7838	2.46032e-36
XMH26695.1	GFV12_04435	hydrogenase FAD/NAD(P)-binding (HydC)	1009.91	1053.08	1056.79	1117.7	5026.9	5974.76	7752.21	6760.75	13.3223	1.49877e-38
XMH27682.1	GFV12_01225	hypothetical protein	417.249	394.732	396.96	340.26	2052.52	1951.94	3141.85	1774.77	12.4801	3.99887e-25
XMH26690.1	GFV12_04410	membrane hydrogenase (EchC)	1022.9	966.9	949.601	972.745	5081.13	5301.32	5187.03	5215.66	11.1219	2.32705e-52
XMH26693.1	GFV12_04425	hydrogenase large catalytic subunit (HydA)	2196.23	2152.5	2226.79	2298.63	10933.5	11604.3	12176.1	10441	10.4537	7.15884e-47
XMH27889.1	GFV12_02370	DNA mismatch repair protein MutS	89.4513	93.109	94.8084	83.6219	316.931	312.437	340.311	757.74	9.52439	2.14539e-09
XMH26688.1	GFV12_04400	membrane hydrogenase large catalytic subunit (EchE)	1723.01	1721.54	1833.11	1930.25	8746.02	9975.78	10521.9	4657.75	9.33134	2.97933e-15
XMH26692.1	GFV12_04420	membrane hydrogenase (EchA)	645.077	619.399	658.52	704.096	3401.65	3134.21	3296.14	1766.98	8.51366	1.60678e-17
XMH27804.1	GFV12_01910	fumarate reductase iron-sulfur subunit (FdrB)	116.308	120.618	117.907	135.362	590.858	571.35	524.518	413.717	8.12837	1.33198e-20
XMH26691.1	GFV12_04415	membrane hydrogenase (EchB)	232.064	234.311	243.595	240.598	1118.22	1245.81	1349.65	250.072	7.82508	5.77049e-05
XMH27631.1	GFV12_00945	AMP-forming acetyl-CoA synthetase	270.031	295.759	291.654	255.354	1096.02	1148.57	2017.62	359.428	7.78346	3.40312e-05
XMH27923.1	GFV12_02540	YtxH domain-containing protein	2463.92	2254.32	1998.54	1959.79	10978	7704.47	8662.78	7331.93	7.37849	5.65008e-22
XMH27208.1	GFV12_07140	50S ribosomal protein L36	178.444	157.352	120.683	117.795	256.348	310.435	201.285	1259.97	6.17534	0.00728266
XMH26737.1	GFV12_04645	DUF4388 domain-containing protein	61.7275	64.7541	71.7896	58.7518	263.127	239.082	236.439	130.819	5.76652	3.86052e-09
XMH28265.1	GFV12_04295	YeiH family protein	112.787	73.9158	56.9287	77.2397	321.751	233.11	257.429	164.24	4.95807	1.7284e-06
XMH28156.1	GFV12_03735	hypothetical protein	1050.76	979.808	1098.49	1126.12	1981.45	2135.38	2733.93	6038.58	4.94666	7.26026e-05
XMH27254.1	GFV12_07375	2-oxoglutarate oxidoreductase delta subunit	349.732	353.577	350.848	349.602	1172.77	1164.45	914.35	937.395	4.83714	9.22525e-16
XMH26732.1	GFV12_04620	ferritin-like domain-containing protein	2397.3	2447.89	2115.04	1915.51	8146.97	5596.85	7487.37	4239.47	4.5756	4.77299e-09
XMH27350.1	GFV12_07925	type II secretion system protein	1904.62	2043.53	1667.75	1729.95	4304.24	4515.77	4596.41	6949.35	4.35316	7.10002e-11
XMH27257.1	GFV12_07390	2-oxoacid:acceptor oxidoreductase family protein	529.394	659.916	516.268	536.12	738.933	1047.36	1036.01	3174.64	4.13578	0.00564359
XMH28087.1	GFV12_03385	TolC family protein	72.9047	63.8607	73.6738	71.7496	111.106	137.867	103.784	393.083	4.06405	0.0086404
XMH27317.1	GFV12_07705	BCAM0308 family protein	325.725	311.457	271.383	243.406	980.465	516.735	832.499	696.024	4.02293	6.56857e-07
XMH27255.1	GFV12_07380	2-oxoglutarate oxidoreductase alpha subunit	6867.42	7443.34	7443.75	7122.14	18786.6	15633	14851.8	25865.6	3.97317	3.95318e-09
XMH26721.1	GFV12_04565	efflux RND transporter periplasmic adaptor subunit	380.323	405.898	367.503	373.635	883.743	951.185	1040.99	1045.14	3.89321	2.38755e-13
XMH27811.1	GFV12_01945	lipopolysaccharide assembly protein LapA domain-containing protein	43.306	46.5409	40.4191	39.4501	82.1368	78.3581	96.2501	156.822	3.59163	0.000135987
XMH27901.1	GFV12_02430	acetyl-CoA carboxylase, carboxyltransferase subunit beta	390.54	428.872	353.649	326.525	656.538	643.689	814.852	1503.26	3.56168	0.00030979
XMH27051.1	GFV12_06285	phasin family protein	218.291	247.331	209.501	177.868	690.083	531.651	498.453	333.683	3.54814	2.23051e-05
XMH26728.1	GFV12_04600	L-seryl-tRNA(Sec) selenium transferase	272.003	281.218	255.701	248.07	535.794	483.02	464.046	1060.31	3.54626	0.000295042
XMH27252.1	GFV12_07365	succinyl-CoA synthetase beta subunit	6372.93	6289.84	6887.44	6291.17	14566.6	11752	10679.6	24010.9	3.4532	4.39936e-05
XMH27487.1	GFV12_00180	ribosome maturation factor RimP	74.7446	80.4136	91.2822	78.218	308.755	148.779	128.872	179.74	3.43992	0.000597406
XMH26889.1	GFV12_05440	ATP-dependent Clp protease ATP-binding subunit	8841.85	9267.18	7936.31	7927.27	18203.9	15653.9	20703.2	24950.5	3.4101	1.01406e-08
XMH27967.1	GFV12_02765	Bax inhibitor-1 family protein	47.8943	63.99	50.5742	56.0957	65.2722	107.128	132.849	204.999	3.38778	0.00366711
XMH26924.1	GFV12_05625	DNA polymerase III subunit alpha	111.843	106.106	94.9154	92.9734	294.159	187.461	149.845	309.099	3.35372	0.000200545
XMH27770.1	GFV12_01740	SMC-Scp complex subunit ScpB	189.653	188.671	143.872	119.685	408.521	218.186	236.793	623.693	3.35909	0.00612576
XMH27925.1	GFV12_02550	UDP-N-acetylmuramoyl-tripeptide--D-alanyl-D-alanine ligase	105.397	90.5164	91.2564	65.2272	231.29	146.789	174.855	260.723	3.33367	8.47004e-05
XMH26914.1	GFV12_05575	ATP citrate lyase beta subunit	10731	9820.03	11040.6	10722.2	23595	16740.9	20086.3	36199.5	3.29099	2.75543e-05
XMH27342.1	GFV12_07860	hypothetical protein	1408.28	1442.95	1431.23	1477.96	2729.65	2818.76	2708.85	4887.33	3.28702	3.75534e-06
XMH27256.1	GFV12_07385	2-oxoglutarate oxidoreductase beta subunit	5466.34	4877.76	5317.3	5270.01	10770.4	8938.26	10818.8	17043.3	3.26853	2.24736e-06
XMH27253.1	GFV12_07370	succinyl-CoA synthetase alpha subunit	3888.31	3610.57	3897.81	3777	10348.5	6690.8	6021.23	11195.5	3.23718	8.37873e-06
XMH27794.1	GFV12_01860	membrane hydrogenase small subunit (HynA)	4478.19	4961.26	4675.94	4715.1	11852.7	10720.6	14398.9	4588.72	3.13331	0.00171353
XMH27739.1	GFV12_01545	nucleotide sugar dehydrogenase	101.705	85.9372	75.5079	80.9972	207.854	123.97	115.295	305.659	3.08879	0.00628779
XMH26806.1	GFV12_05005	GGDEF domain-containing protein	198.857	190.427	202.141	214.906	372.478	577.305	550.655	254.313	3.06655	0.000703451
XMH26956.1	GFV12_05800	twin-arginine translocation protein, TatA/E family subunit	103.511	107.982	90.3062	95.7804	187.766	178.538	211.445	267.104	2.95676	9.54603e-06
XMH28158.1	GFV12_03745	HPr-rel-A system PqqD family peptide chaperone	110.89	120.802	112.507	116.107	300.611	193.41	206.301	272.551	2.9361	2.03229e-05
XMH28101.1	GFV12_03455	thioredoxin family protein	212.763	243.706	192.873	211.194	484.359	321.346	326.836	639.689	2.83264	0.00112159
XMH27414.1	GFV12_08265	H(2)-dependent methylenetetrahydromethanopterin dehydrogenase	2424.23	2442.46	2380.38	2136.27	5363.07	4196.39	3723.95	5699.93	2.76326	1.76783e-06
XMH27815.1	GFV12_01965	TIGR00282 family metallophosphoesterase	26.7109	26.4243	25.7162	23.8236	72.1725	40.667	34.6025	58.853	2.71473	0.00617327
XMH28095.1	GFV12_03425	zinc metalloprotease HtpX	159.993	174.931	140.201	163.209	359.444	320.383	362.212	240.173	2.73291	4.29644e-05
XMH28231.1	GFV12_04120	CODH catalytic subunit	4855.18	4998.91	4103.88	4104.78	7344.76	8721.07	9091.36	10755.7	2.69502	1.35325e-06
XMH27491.1	GFV12_00200	MBL fold metallo-hydrolase	859.129	923.087	897.098	1082.88	1682.34	1842.82	2155.55	1758.86	2.67369	2.94775e-07
XMH27238.1	GFV12_07290	histidine kinase	69.3339	62.1649	50.5891	52.3974	120.416	101.176	114.058	124.783	2.63571	6.74764e-05
XMH26925.1	GFV12_05630	acetyl-CoA carboxylase carboxyltransferase subunit alpha	625.778	674.622	674.411	682.113	1149.65	1155.48	1283.08	1548.93	2.58739	1.59178e-06
XMH27076.1	GFV12_06440	hypothetical protein	76.6839	74.9768	78.377	69.0233	101.462	137.881	152.774	182.682	2.55808	0.000703451
XMH27239.1	GFV12_07295	2-isopropylmalate synthase	2582.6	2791.87	2423.81	2364.35	3753.54	4248.96	3715.59	7596.24	2.52518	0.00210688
XMH26791.1	GFV12_04925	Hsp20/alpha crystallin family protein	2093.69	1883.15	1713.12	1677.4	3948.57	2432.92	3644.18	3930.87	2.51321	7.26026e-05
XMH27750.1	GFV12_01605	LysR substrate-binding domain-containing protein	2052.89	2105.06	1921.07	1932.26	2818.38	3517	3617.01	5188	2.50462	0.000135987
XMH26735.1	GFV12_04635	prephenate dehydrogenase	488.759	516.948	485.89	437.391	1057.59	900.594	614.957	1060.1	2.49153	0.000378077
XMH27793.1	GFV12_01855	membrane hydrogenase large catalytic subunit (HynB)	16439.3	18573.2	18402.4	17387.6	34168.1	35978.2	43917.4	17519.6	2.44511	0.00505998
XMH27802.1	GFV12_01900	fumarate reductase flavoprotein subunit (FdrA)	4876.5	4343.25	4601.14	4567.42	7655.37	6219.68	6865.5	13272.9	2.42849	0.00306317
XMH26773.1	GFV12_04825	serine O-acetyltransferase	94.3071	102.569	74.6119	79.1778	181.209	127.946	138.231	197.785	2.40283	0.00166913
XMH27106.1	GFV12_06600	NAD-binding protein	74.8775	73.1929	59.8468	64.4319	134.283	125.982	113.065	122.629	2.36842	0.000146885
XMH26723.1	GFV12_04575	hypothetical protein	1109.22	1145.03	1096.75	1138.24	1253.45	1816.03	2302.25	2797.73	2.37162	0.00301931
XMH28245.1	GFV12_04195	type IV pilin protein	541.519	520.541	569.986	701.611	744.153	903.553	1082.99	1469.97	2.33415	0.00366711
XMH27818.1	GFV12_01980	HIT family protein	179.513	185.995	142.072	144.717	273.175	202.322	283.775	414.861	2.33194	0.00736496
XMH27630.1	GFV12_00940	hypothetical protein	180.435	187.827	142.994	153.043	285.959	301.536	273.327	323.841	2.30065	0.000200545
XMH27498.1	GFV12_00235	methyl-accepting chemotaxis protein	7275.03	7515.93	6538.15	6239.51	12571.4	9843.79	11278.7	14983.9	2.27092	0.000130111
XMH28263.1	GFV12_04285	hypothetical protein	2191.85	1902.38	2088.39	1969.21	2700.96	3676.69	2524.6	5488.68	2.27021	0.00809926
XMH27505.1	GFV12_00270	RNA chaperone Hfq	2428.87	2724.04	2302.75	2513.06	3643.55	3148.02	3969.03	6787.68	2.2609	0.00686482
XMH27263.1	GFV12_07420	ribosome hibernation-promoting factor, HPF/YfiA family	1498.2	1597.14	1377.69	1365.35	2637.72	2091.75	2587.26	2760.19	2.19722	2.98187e-05
XMH26746.1	GFV12_04690	NAD-binding protein	347.092	397.821	316.755	334.956	514.512	525.671	606.39	737.743	2.16156	0.00155752
XMH27679.1	GFV12_01210	cytochrome c3 family protein	2431.73	2234.37	2120.72	1975.65	4672.3	3022.07	3205.41	4039.42	2.15885	0.000625283
XMH26913.1	GFV12_05570	ATP citrate lyase alpha subunit	17031.2	15373.1	17348.9	17268.6	30819.2	22832.6	29124.4	31321.2	2.15447	0.000112591
XMH27839.1	GFV12_02100	glutamate-5-semialdehyde dehydrogenase	1007.37	1057.95	1045.96	1007.13	1823.18	1606.76	1651.87	1914.08	2.14709	1.36691e-05
XMH26767.1	GFV12_04795	hypothetical protein	2016.81	1935.44	2018.18	1900.9	3032.84	3041.92	4331.21	2600.67	2.06381	0.00140076

## Sheet: Table S2 (High H2)
Table S2. Proteins that showed more than two-fold projected abundance decrease on low H2 growth conditions (L1-L4) relative to high H2 conditions (H1-H4) and an adjusted p value < 0.01. Intensities are median-ratio normalized.
Accession	NCBI Locus Tag	Description	H1	H2	H3	H4	L1	L2	L3	L4	Fold Change	p-adj
XMH28225.1	GFV12_04090	DcaP family trimeric outer membrane transporter	222.163	206.196	146.313	142.464	11.0169	19.7949	51.5038	0.989363	0.0444554	0.0010901
XMH28226.1	GFV12_04095	molybdopterin-guanine dinucleotide biosynthesis protein B	176.301	179.214	217.801	235.272	50.4585	23.7614	34.7989	1.01398	0.055964	0.000846506
XMH28256.1	GFV12_04250	TIGR04219 family outer membrane beta-barrel protein	688.51	537.513	795.428	1011.21	160.479	24.7493	114.447	131.975	0.0597339	3.91737e-07
XMH27101.1	GFV12_06575	flagellar filament capping protein FliD	345.999	297.516	332.304	322.736	70.7864	59.467	69.3693	41.1376	0.0879028	6.35566e-23
XMH28229.1	GFV12_04110	tungstate ABC transporter substrate-binding protein WtpA	344.037	278.086	395.288	376.397	88.9154	52.5222	81.9331	49.8425	0.0950137	4.42251e-16
XMH27752.1	GFV12_01615	porin	23960.7	27462.9	23471.2	23111	5336.03	5604.71	7398.93	1925.22	0.102911	1.25764e-08
XMH28085.1	GFV12_03375	DUF3857 domain-containing protein	94.6653	103.94	118.731	135.415	38.6477	31.7074	31.6044	0.913199	0.117745	0.00945993
XMH26808.1	GFV12_05015	flagellar biosynthesis anti-sigma factor FlgM	156.113	111.149	125.984	150.079	40.8224	44.6028	37.8996	16.1094	0.140967	1.82823e-08
XMH28102.1	GFV12_03460	AAA family ATPase	2995.39	3035.61	2882.87	2869.18	856.502	867.802	915.756	413.319	0.142557	2.85129e-12
XMH27668.1	GFV12_01150	hypothetical protein	1508.93	1505.09	1608.48	1755.8	448.701	378.831	778.425	180.64	0.159438	2.23051e-05
XMH27313.1	GFV12_07685	class I SAM-dependent rRNA methyltransferase	597.535	588.902	765.722	885.29	311.925	207.252	232.753	64.8857	0.165824	0.000200545
XMH27753.1	GFV12_01620	C-GCAxxG-C-C family (seleno)protein	6682.9	7326.86	6467.56	6610.39	1927.28	1823.91	2346.67	2638.9	0.195379	3.71757e-17
XMH27866.1	GFV12_02250	flagellar hook-associated protein FlgL	1545.14	1022.42	1775.04	1521.15	524.45	457.19	705.113	217.944	0.197448	3.98882e-05
XMH27264.1	GFV12_07425	alginate export family protein	7860.59	7868.34	9013.51	16090.9	3023.66	4038.65	4058.31	2243.62	0.199613	2.4052e-06
XMH27176.1	GFV12_06975	anaerobic ribonucleoside-triphosphate reductase	427.111	444.975	486.441	638.729	188.147	199.326	151.061	139.281	0.210347	1.5967e-09
XMH27943.1	GFV12_02640	cytochrome c3 family protein	826.591	687.127	613.831	759.405	449.495	257.839	223.342	57.4195	0.212856	0.00863256
XMH26994.1	GFV12_05995	flagellar basal-body rod protein FlgG	296.75	240.446	273.874	294.953	119.776	86.2527	105.973	84.4328	0.227413	1.98194e-10
XMH27695.1	GFV12_01310	nucleoside-diphosphate kinase	1597.65	1670.91	2087.24	2148.18	840.387	761.685	716.7	392.08	0.230231	4.15559e-07
XMH27647.1	GFV12_01045	hypothetical protein	4096.26	4118.24	4714.53	4925.45	1923.98	1250.64	2080.54	1413.46	0.241498	8.49081e-10
XMH28117.1	GFV12_03540	adenylosuccinate lyase	3424.93	3209.55	3638.79	3694.61	1450	1320.07	2076.27	429.523	0.245457	0.00218196
XMH28041.1	GFV12_03145	phage late control D family protein	210.435	221.281	223.931	261.77	47.3145	81.297	143.555	76.8943	0.247786	0.000194015
XMH27401.1	GFV12_08195	S-methyl-5'-thioadenosine phosphorylase	1234.67	1072	1564.18	1578.48	492.433	624.819	550.135	471.433	0.259461	2.62936e-09
XMH27102.1	GFV12_06580	flagellar export chaperone FliS	378.998	343.093	423.626	471.396	162.518	216.198	155.219	116.877	0.26927	1.84255e-06
XMH27754.1	GFV12_01625	cytochrome b/b6 domain-containing protein	2499	2463.39	1980.66	1935.45	981.321	756.719	778.526	1064.63	0.269681	1.01013e-09
XMH28104.1	GFV12_03470	NADH dehydrogenase (NuoF)	1735.85	1626.08	1580.59	1562.53	658.945	608.941	778.459	593.342	0.272203	1.68408e-12
XMH28105.1	GFV12_03475	NADH dehydrogenase (NuoE)	287.505	263.524	211.75	250.499	95.272	116.018	116.419	93.032	0.281524	3.76685e-08
XMH27671.1	GFV12_01165	hypothetical protein	2154.32	2013.83	2415.24	2161.78	660.087	687.29	1734.66	644.539	0.292088	0.00186746
XMH27869.1	GFV12_02265	hypothetical protein	111.273	118.506	130.599	140.721	57.8341	87.2774	41.0396	27.2477	0.29249	0.00236856
XMH28200.1	GFV12_03960	methionine adenosyltransferase	3333.21	3256.32	3366.99	3548.67	1729.63	1489.68	1391.31	1241.66	0.299291	3.42168e-11
XMH27628.1	GFV12_00930	radical SAM protein	317.727	374.37	403.248	464.926	184.893	200.326	158.356	144.097	0.306823	1.71191e-06
XMH28143.1	GFV12_03670	methylenetetrahydrofolate reductase C-terminal domain-containing protein	180.842	174.469	179.544	184.026	61.1256	99.1651	80.8061	76.7031	0.308147	7.80542e-07
XMH26771.1	GFV12_04815	ketol-acid reductoisomerase	7050.36	7058.77	8272.46	8740.55	3655.55	3346.36	4362.02	2421.42	0.308899	8.70113e-07
XMH28103.1	GFV12_03465	NADH dehydrogenase (NuoG)	368.937	317.487	331.097	338.209	158.209	144.776	202.252	98.2153	0.311381	3.62639e-05
XMH27104.1	GFV12_06590	dethiobiotin synthase	170.588	182.757	182.318	184.94	80.2812	90.2338	99.6147	60.7289	0.326192	3.64062e-06
XMH28166.1	GFV12_03785	TolC family protein	210.431	220.354	216.498	221.87	67.5566	132.891	152.96	49.7418	0.330394	0.00877197
XMH28107.1	GFV12_03485	4Fe-4S dicluster domain-containing protein	2487.87	2075.29	2167.43	1822.74	683.568	899.546	1213.15	1216.24	0.335435	2.67047e-05
XMH27509.1	GFV12_00295	5-(carboxyamino)imidazole ribonucleotide mutase	3412.74	3637.74	4064.79	3828.37	1935.68	2053.04	1851.14	1252.96	0.341335	1.07696e-06
XMH28149.1	GFV12_03700	beta-ketoacyl-ACP synthase III	54.7042	62.5271	71.429	70.4317	43.8177	33.7049	28.4116	18.312	0.34805	0.00184272
XMH27893.1	GFV12_02390	single-stranded DNA-binding protein	432.729	314.491	471.675	499.021	268.061	221.152	200.235	140.486	0.350267	0.000617099
XMH28100.1	GFV12_03450	ribose 5-phosphate isomerase B	189.063	183.521	233.245	224.686	109.061	143.808	88.1593	62.076	0.353124	0.0014786
XMH27987.1	GFV12_02870	ACP S-malonyltransferase	501.24	533.077	500.207	479.4	332.091	245.945	168.871	249.608	0.362178	0.000206096
XMH27926.1	GFV12_02555	D-alanine--D-alanine ligase	138.929	180.896	194.382	199.78	71.7745	107.102	105.887	69.3562	0.36421	0.000432182
XMH27589.1	GFV12_00730	iron hydrogenase, cytochrome b (HydH)	415.212	378.039	321.695	399.173	197.683	173.54	250.415	131.731	0.36555	0.000358085
XMH26892.1	GFV12_05455	hypothetical protein	545.61	587.091	612.99	630.937	333.24	312.4	306.017	243.612	0.371203	6.20758e-06
XMH27493.1	GFV12_00210	translation elongation factor 4	215.023	238.711	203.443	246.846	99.5158	154.716	122.677	78.1844	0.372291	0.000661676
XMH27175.1	GFV12_06970	anaerobic ribonucleoside-triphosphate reductase	2693.19	2822.58	2851.26	3067.59	1710.37	1428.19	1191.24	1465.31	0.375075	2.69615e-07
XMH26781.1	GFV12_04865	Ppx/GppA family phosphatase	73.1764	81.7068	105.663	109.299	41.8333	65.4549	40.997	42.9921	0.386885	0.00236856
XMH28137.1	GFV12_03640	hydrogenase formation protein HypD	110.212	153.438	151.834	148.91	38.7385	102.153	73.449	78.9233	0.388701	0.00951494
XMH26802.1	GFV12_04985	2,3,4,5-tetrahydropyridine-2,6-dicarboxylate N-succinyltransferase	278.965	209.045	301.578	321.696	160.282	129.901	173.968	115.4	0.3911	0.000627925
XMH27216.1	GFV12_07180	50S ribosomal protein L18	530.754	504.396	656.484	670.692	240.478	215.188	377.189	435.628	0.407352	0.00674958
XMH26825.1	GFV12_05105	hydroxymethylbilane synthase	4599.12	4480.4	4410.28	4230.81	2782.19	2373.39	2354.99	2055.28	0.410909	9.9785e-07
XMH28306.1	GFV12_00310	methionyl-tRNA formyltransferase	457.643	447.626	530.786	486.819	268.13	312.41	227.477	229.779	0.410988	0.000114662
XMH27473.1	GFV12_00110	threonine synthase	1921.73	1922.04	2201.61	2304.93	1346.31	1383.57	1102.15	775.089	0.424148	0.000647936
XMH27569.1	GFV12_00615	phosphoglycerate kinase	2900.63	2814.23	3124.82	3192.18	2310.22	1879.48	1422.72	1060.09	0.427231	0.00324022
XMH28106.1	GFV12_03480	CODH catalytic subunit	20012.8	16157.5	16406.6	15417.6	9605.03	6735.39	9348.3	12641.2	0.43736	0.00133833
XMH27496.1	GFV12_00225	response regulator	737.318	852.187	770.033	686.129	332.277	607.985	412.864	376.607	0.442266	0.00324022
XMH27334.1	GFV12_07795	ribosome recycling factor	2727.47	2656.55	2916.9	2654.71	1837.37	1940.98	1212.18	1261.43	0.445242	0.000638082
XMH27138.1	GFV12_06775	GDP-L-fucose synthase family protein	2158.83	2344.88	2212.61	2241.09	1386.9	1582.93	1113.69	1042.41	0.447085	0.000146958
XMH28150.1	GFV12_03705	enoyl-[acyl-carrier-protein] reductase FabK	546.502	507.13	623.131	684.538	382.303	411.595	331.147	231.253	0.449686	0.00515487
XMH27906.1	GFV12_02455	50S ribosomal protein L11 methyltransferase	60.2397	82.8449	62.9167	73.1282	42.8128	46.6058	38.8585	31.7994	0.450063	0.00551952
XMH27588.1	GFV12_00725	iron hydrogenase small subunit (HydS)	130.775	117.492	122.133	131.321	61.0532	75.3619	75.5153	77.5848	0.451747	0.000462643
XMH26976.1	GFV12_05905	NAD(P)H-dependent flavin oxidoreductase	1747.63	2012.06	1865.14	1839.43	1147.77	1423.25	973.308	788.677	0.456441	0.00135997
XMH27328.1	GFV12_07765	acyl-CoA thioesterase	1446.66	1360.83	1594.41	1687.21	847.833	669.444	982.671	1045.56	0.458079	0.000597406
XMH27956.1	GFV12_02710	2-amino-3,7-dideoxy-D-threo-hept-6-ulosonate synthase	3467.44	2949.87	3699.69	3210.53	2224.9	2093.71	2154.86	1284.01	0.458144	0.00165692
XMH27136.1	GFV12_06760	sugar transferase	256.633	284.478	268.157	291.078	151.777	147.757	184.436	168.495	0.470082	0.000515857
XMH27148.1	GFV12_06830	nucleotide sugar dehydrogenase	4282.3	4417.08	4648.73	4242.79	2871.86	2612.43	2215.69	2920.85	0.482848	9.23324e-05

## Sheet: Table S3 (All Tagged)
Table S3. All tandem mass-tagged proteins that were detected by mass spectrometry.
Accession	NCBI Locus Tag	Description	H1	H2	H3	H4	L1	L2	L3	L4	Fold Change	p-adj	pvalue	stat
XMH27455.1	GFV12_00015	DNA polymerase III subunit beta	1438.18	1362.51	1346.44	1235.29	2182.8	1564.1	1469.68	909.192	1.20529	0.607629	0.468295	0.525996
XMH27457.1	GFV12_00025	glycerol-3-phosphate 1-O-acyltransferase PlsY	22.2124	14.5174	19.344	20.2648	28.7307	16.8497	41.6738	17.7016	1.57908	0.354924	0.215747	1.53243
XMH27458.1	GFV12_00030	polyprenyl synthetase family protein	295.451	378.059	324.49	302.903	365.974	272.747	199.154	89.6157	0.613923	0.335613	0.200821	1.63639
XMH27459.1	GFV12_00035	1-deoxy-D-xylulose-5-phosphate synthase	434.252	498.833	412.063	464.395	555.037	543.525	593.845	352.756	1.19362	0.572856	0.431391	0.619076
XMH27460.1	GFV12_00045	bifunctional 3,4-dihydroxy-2-butanone-4-phosphate synthase/GTP cyclohydrolase II	160.248	157.742	154.345	148.64	161.164	191.44	153.981	73.1514	0.906696	0.816634	0.739615	0.110465
XMH27461.1	GFV12_00050	ATP-dependent Clp endopeptidase proteolytic subunit (ClpP)	776.34	769.627	776.589	825.821	260.791	215.183	776.032	33.7363	0.274637	0.134224	0.0579147	3.59612
XMH27464.1	GFV12_00065	ribonuclease PH	385.108	410.673	429.655	407.072	489.997	468.136	394.998	825.629	1.51593	0.225994	0.11499	2.48426
XMH27465.1	GFV12_00070	RdgB/HAM1 family non-canonical purine NTP pyrophosphatase	218.514	230.145	323.749	309.562	251.889	234.07	157.262	109.297	0.592641	0.18936	0.088989	2.89257
XMH27467.1	GFV12_00080	DivIVA domain-containing protein	869.493	865.485	789.08	732.002	922.417	1032.49	1113.47	1520.42	1.63988	0.0544101	0.0169801	5.69843
XMH27469.1	GFV12_00090	HU family DNA-binding protein	4846.02	5078.81	4410.82	4034.68	3490.1	3897.82	4121.11	14932.2	1.69134	0.392666	0.249878	1.32398
XMH27470.1	GFV12_00095	hypothetical protein	348.366	316.434	322.629	298.268	108.155	148.74	273.422	434.214	0.660896	0.451055	0.303914	1.05694
XMH27471.1	GFV12_00100	adenylosuccinate synthase	1309.65	1241.68	1447.52	1430.51	977.93	908.494	682.095	316.174	0.401648	0.0193713	0.00480507	7.95138
XMH27473.1	GFV12_00110	threonine synthase	1921.73	1922.04	2201.61	2304.93	1346.31	1383.57	1102.15	775.089	0.424148	0.000647936	9.05528e-05	15.3241
XMH27474.1	GFV12_00115	4-hydroxy-tetrahydrodipicolinate synthase	2830.04	2927.76	3420.41	3429.32	2527.01	2594.58	2294.2	3447.61	0.806577	0.395118	0.253583	1.30345
XMH27476.1	GFV12_00125	4-hydroxy-tetrahydrodipicolinate reductase	999.206	927.856	1070.2	906.605	978.987	963.049	807.744	1530.52	1.14171	0.68476	0.563975	0.332869
XMH27477.1	GFV12_00130	1-(5-phosphoribosyl)-5-[(5-phosphoribosylamino)methylideneamino]imidazole-4-carboxamide isomerase	293.625	356.029	321.744	316.824	259.443	270.766	185.544	137.868	0.552869	0.063747	0.0216238	5.2758
XMH27485.1	GFV12_00170	30S ribosomal protein S1	953.853	942.599	973.148	875.242	668.48	922.387	1078.89	1144.28	1.02657	0.930452	0.900152	0.0157425
XMH27487.1	GFV12_00180	ribosome maturation factor (RimP)	74.7446	80.4136	91.2822	78.218	308.755	148.779	128.872	179.74	3.43992	0.000597406	7.9438e-05	15.5716
XMH27488.1	GFV12_00185	transcription termination factor (NusA)	911.23	982.99	996.28	997.226	926.653	1111.84	804.57	732.174	0.88646	0.649203	0.526762	0.400634
XMH27491.1	GFV12_00200	MBL fold metallo-hydrolase	859.129	923.087	897.098	1082.88	1682.34	1842.82	2155.55	1758.86	2.67369	2.94775e-07	1.51987e-08	32.0277
XMH27492.1	GFV12_00205	methyl-accepting chemotaxis protein	723.062	859.962	740.053	765.25	974.71	1208.05	1288.33	1498.19	1.98547	0.00210688	0.00035884	12.7352
XMH27493.1	GFV12_00210	translation elongation factor 4	215.023	238.711	203.443	246.846	99.5158	154.716	122.677	78.1844	0.372291	0.000661676	9.33709e-05	15.2662
XMH27495.1	GFV12_00220	GGDEF domain-containing protein	206.466	214.537	205.109	219.742	197.566	280.705	308.841	126.551	1.1182	0.787453	0.700908	0.147529
XMH27496.1	GFV12_00225	response regulator	737.318	852.187	770.033	686.129	332.277	607.985	412.864	376.607	0.442266	0.00324022	0.000588593	11.8117
XMH27497.1	GFV12_00230	chemotaxis protein	4286.64	4447.91	4178.86	4032.86	6491.69	5670.22	6616.09	6650.29	1.79573	0.000894702	0.000132324	14.6084
XMH27498.1	GFV12_00235	methyl-accepting chemotaxis protein	7275.03	7515.93	6538.15	6239.51	12571.4	9843.79	11278.7	14983.9	2.27092	0.000130111	1.39468e-05	18.8764
XMH27499.1	GFV12_00240	chemotaxis protein (CheW)	2082.75	2200.72	1780.75	1667.38	2393.34	2067.94	2798.81	1007.74	1.10162	0.816634	0.743358	0.107197
XMH27500.1	GFV12_00245	chemotaxis protein (CheA)	3969.02	4343.45	3604.94	3530.57	5666.48	4727	5901.67	5836.54	1.67973	0.00863256	0.00186879	9.67414
XMH27501.1	GFV12_00250	hypothetical protein	3145.01	3624.87	3120.01	2750.52	3067.06	2771.13	2177.93	2089.85	0.724159	0.197957	0.0945464	2.79521
XMH27505.1	GFV12_00270	RNA chaperone (Hfq)	2428.87	2724.04	2302.75	2513.06	3643.55	3148.02	3969.03	6787.68	2.2609	0.00686482	0.0014065	10.1973
XMH27506.1	GFV12_00275	acetyl-CoA carboxylase biotin carboxylase subunit	1050.09	1081.92	933.245	1018.32	1335.43	1290.36	1333.44	1283.92	1.43413	0.0602826	0.0197418	5.43458
XMH27507.1	GFV12_00280	acetyl-CoA carboxylase biotin carboxyl carrier protein	404.745	360.32	319.649	349.884	457.841	396.731	405.36	294.151	1.12288	0.708821	0.587639	0.294047
XMH28305.1	GFV12_00285	elongation factor P	2250.37	2406.12	2391.78	2221.51	2319.77	2156.21	1494.97	2032.14	0.808969	0.389769	0.247506	1.33733
XMH27509.1	GFV12_00295	5-(carboxyamino)imidazole ribonucleotide mutase	3412.74	3637.74	4064.79	3828.37	1935.68	2053.04	1851.14	1252.96	0.341335	1.07696e-06	6.57575e-08	29.1859
XMH27510.1	GFV12_00300	damage-control phosphatase ARMT1 family protein	1084.45	1294.9	1167.28	1240.15	836.035	1045.37	994.135	728.634	0.664323	0.0782115	0.0281244	4.82043
XMH28306.1	GFV12_00310	methionyl-tRNA formyltransferase	457.643	447.626	530.786	486.819	268.13	312.41	227.477	229.779	0.410988	0.000114662	1.21352e-05	19.1419
XMH27516.1	GFV12_00335	quinolinate synthase (NadA)	1640.12	1705.58	1787.43	1899.44	1471.13	1541.28	1087.47	1119.28	0.650489	0.0617628	0.0203641	5.38041
XMH27517.1	GFV12_00340	glutamine-hydrolyzing GMP synthase	2589.29	2915.96	2905.63	3057.24	2799.09	2541.03	2291	1453.1	0.714593	0.247428	0.129597	2.29733
XMH27521.1	GFV12_00360	peptidoglycan editing factor (PgeF)	123.337	116.59	112.848	103.45	96.0894	79.333	78.6392	61.6583	0.589366	0.0487546	0.0142228	6.01027
XMH27525.1	GFV12_00380	signal peptidase I	139.878	159.707	174.894	190.523	62.1905	60.4671	212.374	39.7621	0.437109	0.197957	0.0945011	2.79598
XMH27529.1	GFV12_00400	Rne/Rng family ribonuclease	61.0694	76.1947	51.622	56.228	37.5721	69.4294	74.3347	105.851	1.25577	0.622855	0.489937	0.476665
XMH27532.1	GFV12_00415	outer membrane protein assembly factor (BamD)	438.055	433.728	402.894	409.928	323.618	450.29	555.044	347.574	0.993428	0.985172	0.977152	0.000820248
XMH27533.1	GFV12_00420	ribosome silencing factor	161.331	147.762	175.873	145.07	85.5777	84.2828	135.098	53.2959	0.443596	0.0211002	0.00532515	7.76557
XMH27542.1	GFV12_00465	TIGR00296 family protein	259.338	294.495	292.17	281.719	192.292	208.27	259.762	157.536	0.62979	0.0861554	0.0329658	4.54755
XMH27548.1	GFV12_00495	pyridoxal-phosphate-dependent aminotransferase family protein	2140.22	2033.8	2251.36	2358.32	1654.82	1221.89	1139.89	2586.1	0.662364	0.243508	0.126545	2.33439
XMH27552.1	GFV12_00515	orotidine-5'-phosphate decarboxylase	75.0965	69.728	66.5475	62.76	69.3614	68.4381	40.9801	65.9401	0.848368	0.628298	0.499537	0.45592
XMH27553.1	GFV12_00520	homoserine dehydrogenase	1032.54	1098.51	1179.3	1233.67	1104.9	1061.24	1006.7	749.759	0.809129	0.402552	0.260539	1.26589
XMH27554.1	GFV12_00525	alanine transaminase	378.694	351.977	356.616	385.887	465.385	362.003	325.88	706.286	1.39889	0.362442	0.221519	1.4945
XMH27559.1	GFV12_00550	HpcH/HpaI aldolase/citrate lyase family protein	126.853	91.4887	135.878	123.689	209.923	158.707	167.483	18.6922	1.23831	0.791382	0.706553	0.141745
XMH27560.1	GFV12_00555	selenium metabolism-associated LysR family transcriptional regulator	101.816	104.489	98.814	72.7313	103.592	121.008	113.126	165.656	1.50951	0.19028	0.0898474	2.8771
XMH27561.1	GFV12_00560	hypothetical protein	262.08	260.406	196.677	205.752	315.862	343.194	375.857	111.863	1.36321	0.536094	0.389406	0.740795
XMH27565.1	GFV12_00580	HDOD domain-containing protein	245.517	211.809	200.502	183.646	233.733	200.343	126.912	282.93	1.00361	0.994196	0.989488	0.000173587
XMH27569.1	GFV12_00615	phosphoglycerate kinase	2900.63	2814.23	3124.82	3192.18	2310.22	1879.48	1422.72	1060.09	0.427231	0.00324022	0.00058913	11.81
XMH27572.1	GFV12_00630	glycosyltransferase family 2 protein	87.9353	87.9795	77.5198	86.7409	88.6411	99.1852	105.752	114.045	1.29566	0.323545	0.1906	1.71298
XMH27580.1	GFV12_00680	signal recognition particle protein	894.612	883.946	852.986	920.598	714.308	760.714	752.185	1047.18	0.888738	0.657004	0.533983	0.386806
XMH28270.1	GFV12_00685	30S ribosomal protein S16	1835.36	1646.62	1712.3	1805.88	1542.81	1698.97	1885.62	5168.85	1.74507	0.267637	0.143442	2.14064
XMH27581.1	GFV12_00690	KH domain-containing protein	1689.21	1688.14	1632.08	1560.4	1486.08	1531.36	1194.29	1664.76	0.851235	0.490165	0.341187	0.905966
XMH27582.1	GFV12_00695	fructose-6-phosphate aldolase	1446.36	1621.03	1909.31	1745.01	2296.17	1505.56	2014.37	2395.88	1.33475	0.275122	0.149693	2.07538
XMH27584.1	GFV12_00705	MBL fold metallo-hydrolase	226.046	216.454	257.115	293.958	178.352	193.401	143.629	84.4751	0.483527	0.0394291	0.0109921	6.4666
XMH27587.1	GFV12_00720	iron hydrogenase large catalytic subunit (HydL)	1304.9	1271.84	1389.13	1617.01	770.998	781.526	843.392	1476.42	0.589676	0.0919715	0.0358152	4.40588
XMH27588.1	GFV12_00725	iron hydrogenase small subunit (HydS)	130.775	117.492	122.133	131.321	61.0532	75.3619	75.5153	77.5848	0.451747	0.000462643	5.96351e-05	16.1142
XMH27589.1	GFV12_00730	iron hydrogenase, cytochrome b (HydH)	415.212	378.039	321.695	399.173	197.683	173.54	250.415	131.731	0.36555	0.000358085	4.46999e-05	16.6606
XMH27597.1	GFV12_00770	helicase HerA-like domain-containing protein	119.488	121.996	136.902	126.561	96.1725	90.2408	118.359	101.038	0.72927	0.212441	0.106941	2.59885
XMH27604.1	GFV12_00805	acetyl-CoA carboxylase biotin carboxylase subunit	2416.02	2197.72	2412.86	2355.26	3146.01	2627.32	3083.88	3773.11	1.53539	0.0421729	0.0121311	6.2916
XMH27607.1	GFV12_00820	sodium-extruding oxaloacetate decarboxylase subunit alpha	3776.4	3386.04	3540.27	3502.9	5020.66	3822.45	4316.89	8261.3	1.80856	0.0601374	0.0195834	5.44865
XMH27614.1	GFV12_00860	sulfate adenylyltransferase	1100.29	1056.4	1162.75	1139.52	758.1	785.505	669.504	896.059	0.594172	0.0106679	0.00241728	9.20217
XMH27627.1	GFV12_00925	peptide chain release factor 1	29.7079	24.7457	26.8254	22.1049	30.8748	24.7944	14.7665	26.0937	0.904246	0.816634	0.74211	0.108281
XMH27628.1	GFV12_00930	radical SAM protein	317.727	374.37	403.248	464.926	184.893	200.326	158.356	144.097	0.306823	1.71191e-06	1.11495e-07	28.1634
XMH27629.1	GFV12_00935	uroporphyrinogen decarboxylase	1918.96	1781.69	2068.47	2104.48	1801.96	1475.82	1062.35	579.908	0.507507	0.0841824	0.0318682	4.60557
XMH27630.1	GFV12_00940	hypothetical protein	180.435	187.827	142.994	153.043	285.959	301.536	273.327	323.841	2.30065	0.000200545	2.39457e-05	17.8465
XMH27631.1	GFV12_00945	AMP-forming acetyl-CoA synthetase	270.031	295.759	291.654	255.354	1096.02	1148.57	2017.62	359.428	7.78346	3.40312e-05	3.04757e-06	21.7864
XMH27633.1	GFV12_00955	diaminopimelate decarboxylase	309.215	298.795	342.832	357.324	515.329	354.078	296.526	355.883	1.24378	0.493217	0.344785	0.892558
XMH27635.1	GFV12_00965	type I glutamate--ammonia ligase	18652.9	17560.2	18556.1	18033.3	20823.7	19610.2	21004	5458.99	0.885105	0.816634	0.742632	0.107827
XMH27636.1	GFV12_00970	P-II family nitrogen regulator	2949.57	3204.81	2511.77	2476.25	3311.45	3131.18	2784.34	1786.42	0.983438	0.957974	0.941076	0.00546371
XMH27638.1	GFV12_00980	ammonium transporter	270.297	279.556	208.619	201.951	679.256	420.554	433.521	87.192	2.12442	0.247428	0.129925	2.2934
XMH27639.1	GFV12_00985	hypothetical protein	894.456	904.877	849.136	962.93	999.293	1273.51	1565.84	1209.22	1.62105	0.0394291	0.0110209	6.46195
XMH27641.1	GFV12_00995	DHH family phosphoesterase	197.241	189.764	247.841	245.765	232.628	193.402	190.673	93.1203	0.733353	0.440729	0.295084	1.09628
XMH27643.1	GFV12_01005	TldD/PmbA family protein	26.889	28.4931	35.3055	34.3339	0.182086	24.7952	12.6854	33.1397	0.443675	0.394628	0.252733	1.30813
XMH27647.1	GFV12_01045	hypothetical protein	4096.26	4118.24	4714.53	4925.45	1923.98	1250.64	2080.54	1413.46	0.241498	8.49081e-10	2.88019e-11	44.2567
XMH27648.1	GFV12_01050	L-aspartate oxidase	485.233	462.986	541.607	567.009	456.977	455.236	621.076	412.289	0.923163	0.789531	0.703829	0.144519
XMH27650.1	GFV12_01060	class II fructose-bisphosphate aldolase	4603.56	4909.4	6402.01	5790.4	4796.46	3285.87	3100.81	797.845	0.424304	0.121062	0.0504289	3.82714
XMH27652.1	GFV12_01070	ribosome small subunit-dependent GTPase A	35.1733	37.6111	41.6587	47.2433	38.4092	38.6841	32.5065	15.6891	0.696777	0.389769	0.247259	1.33872
XMH27653.1	GFV12_01075	3-methyl-2-oxobutanoate hydroxymethyltransferase	17.6671	19.3817	16.6853	21.403	0.136192	14.8782	20.8575	0.458476	0.353764	0.408563	0.267756	1.22821
XMH27659.1	GFV12_01105	histidinol-phosphate transaminase	552.004	515.332	545.308	515.223	491.097	562.369	546.774	283.4	0.83919	0.619915	0.481969	0.494405
XMH27660.1	GFV12_01110	CinA family protein	410.286	408.073	420.547	370.213	417.37	522.716	467.106	72.3306	0.88558	0.859198	0.803239	0.0620792
XMH27662.1	GFV12_01120	HD-GYP domain-containing protein	228.606	255.746	230.907	261.239	273.321	338.224	373.823	298.529	1.4842	0.113775	0.0462705	3.97172
XMH27663.1	GFV12_01125	ribosome biogenesis GTPase (Der)	1003.83	1023.28	969.379	969.424	1392.94	1144.56	790.996	1030.34	1.14603	0.635286	0.508574	0.437001
XMH27664.1	GFV12_01130	IGHMBP2 family helicase	274.228	197.935	207.85	165.996	202.924	207.28	193.87	428.526	1.33318	0.52115	0.372047	0.796816
XMH27668.1	GFV12_01150	hypothetical protein	1508.93	1505.09	1608.48	1755.8	448.701	378.831	778.425	180.64	0.159438	2.23051e-05	1.84933e-06	22.7455
XMH27669.1	GFV12_01155	hypothetical protein	160.207	158.619	118.12	114.303	210.116	197.389	207.283	108.912	1.48126	0.277756	0.152257	2.04949
XMH27670.1	GFV12_01160	cytochrome c3 family protein	535.154	544.541	551.62	582.546	496.557	638.73	764.604	959.347	1.44586	0.226127	0.115365	2.47915
XMH27671.1	GFV12_01165	hypothetical protein	2154.32	2013.83	2415.24	2161.78	660.087	687.29	1734.66	644.539	0.292088	0.00186746	0.000311666	12.9989
XMH27672.1	GFV12_01170	hypothetical protein	726.275	790.766	762.721	785.15	197.85	321.318	669.272	124.593	0.294312	0.0283007	0.00752638	7.14284
XMH27673.1	GFV12_01175	hypothetical protein	57.5912	55.178	64.9688	67.7211	13.0711	16.8317	63.7371	0.787644	0.25237	0.204005	0.0997742	2.70915
XMH27677.1	GFV12_01195	hypothetical protein	2025.64	2028.62	1919.73	1915.22	680.345	801.356	1742.99	251.576	0.306541	0.041328	0.0118135	6.33864
XMH28271.1	GFV12_01200	hypothetical protein	276.874	367.925	330.963	330.663	98.5597	237.032	387.419	234.331	0.638584	0.362505	0.222573	1.4877
XMH27679.1	GFV12_01210	cytochrome c3 family protein	2431.73	2234.37	2120.72	1975.65	4672.3	3022.07	3205.41	4039.42	2.15885	0.000625283	8.48416e-05	15.4472
XMH27681.1	GFV12_01220	hypothetical protein	202.672	286.179	369.999	387.265	112.399	280.692	363.295	18.7562	0.503808	0.461436	0.313676	1.01513
XMH27682.1	GFV12_01225	hypothetical protein	417.249	394.732	396.96	340.26	2052.52	1951.94	3141.85	1774.77	12.4801	3.99887e-25	4.88328e-27	115.946
XMH27684.1	GFV12_01255	glutamine--fructose-6-phosphate transaminase (isomerizing)	72.3179	66.9754	64.7052	59.0545	71.4574	65.4622	60.7703	37.999	0.856803	0.664709	0.541147	0.373417
XMH27685.1	GFV12_01260	formyl-THF deformylase	87.1774	81.6972	107.517	96.2385	60.9305	48.5794	67.0675	18.5167	0.39414	0.037521	0.0103348	6.57625
XMH27690.1	GFV12_01285	protein translocase subunit (SecD)	1175.23	1237.04	1103.44	1149.56	847.792	1341.95	1424.5	492.669	0.832106	0.680968	0.559004	0.341432
XMH27691.1	GFV12_01290	protein translocase subunit (SecF)	276.918	305.451	230.942	249.246	262.632	361.049	363.327	72.2403	0.995107	0.994196	0.990987	0.000127599
XMH27695.1	GFV12_01310	nucleoside-diphosphate kinase	1597.65	1670.91	2087.24	2148.18	840.387	761.685	716.7	392.08	0.230231	4.15559e-07	2.25541e-08	31.2612
XMH27698.1	GFV12_01325	arginine--tRNA ligase	531.64	506.189	524.06	512.488	638.179	437.384	366.74	299.458	0.777391	0.48395	0.332668	0.938485
XMH27699.1	GFV12_01330	SPOR domain-containing protein	1729.76	1729.18	1377.66	1395.8	1892.86	1818.98	2427.07	4680.4	2.21604	0.0403984	0.0114064	6.40088
XMH27700.1	GFV12_01335	YchF/TatD family DNA exonuclease	449.162	496.169	502.849	511.644	421.711	443.343	473.447	174.16	0.688511	0.369349	0.228525	1.45002
XMH27701.1	GFV12_01340	nickel-responsive transcriptional regulator (NikR)	920.657	926.271	856.772	754.331	832.645	855.947	819.141	153.245	0.685188	0.545963	0.400768	0.70602
XMH27702.1	GFV12_01345	YebC/PmpR family DNA-binding transcriptional regulator	1568.92	1636.03	1518.51	1356.38	1442.2	970.969	707.277	1141.34	0.598877	0.0782115	0.0284102	4.803
XMH27704.1	GFV12_01355	tRNA (adenine-N1)-methyltransferase	62.9683	54.0064	67.5006	62.7791	76.7532	52.5559	75.3524	50.1447	1.04565	0.895918	0.854718	0.0335263
XMH27705.1	GFV12_01360	MotA/TolQ/ExbB proton channel family protein	274.239	269.7	289.434	298.436	150.732	231.092	238.827	98.1772	0.520046	0.0771532	0.027637	4.85057
XMH27707.1	GFV12_01370	histidine triad nucleotide-binding protein	418.588	427.313	567.71	610.679	427.007	279.668	207.613	357.441	0.511172	0.0521361	0.0157752	5.82776
XMH27708.1	GFV12_01375	phosphoribosyl-ATP diphosphatase	563.227	496.135	550.029	468.143	523.005	506.828	341.604	154.331	0.640729	0.352847	0.213049	1.55059
XMH27710.1	GFV12_01385	adenosylhomocysteinase	2009.67	1939.39	2132.18	2089.6	2066.68	1689.06	1664.56	468.032	0.623383	0.353823	0.214598	1.54013
XMH27712.1	GFV12_01395	OmpH family outer membrane protein	967.901	984.983	984.401	833.786	362.219	635.739	618.145	950.198	0.573739	0.117908	0.0484752	3.89343
XMH27713.1	GFV12_01400	outer membrane protein assembly factor (BamA)	1420.53	1433.1	1351.01	1391.35	1228.9	1591.87	1747.23	2231.22	1.32416	0.307021	0.174131	1.84701
XMH27715.1	GFV12_01410	type I glyceraldehyde-3-phosphate dehydrogenase	5587.1	5620.03	5889.8	5504.92	4633.24	4052.55	4398.62	2336.7	0.576114	0.0525338	0.0160381	5.79869
XMH27721.1	GFV12_01440	pyridoxal phosphate-dependent aminotransferase	1675.32	1660.63	1827.19	1821.84	1492.47	1451.02	967.034	1340.45	0.662527	0.078891	0.0290088	4.76709
XMH27722.1	GFV12_01445	TraR/DksA family transcriptional regulator	119.589	108.258	102.598	101.576	151.283	86.2789	66.1197	54.3356	0.763172	0.56214	0.417219	0.658134
XMH27727.1	GFV12_01470	diguanylate cyclase	617.658	621.651	618.227	552.961	788.776	733.956	653.654	531.733	1.1833	0.536094	0.388135	0.744776
XMH27730.1	GFV12_01485	tRNA uridine-5-carboxymethylaminomethyl(34) synthesis enzyme (MnmG)	1233.43	1142.34	1178.16	1154	1264.07	1587.91	1554.5	2247.01	1.64669	0.0523542	0.0159123	5.81254
XMH27731.1	GFV12_01490	S-adenosyl-l-methionine hydroxide adenosyltransferase family protein	518.622	475.847	527.728	569.787	373.805	479.044	456.765	581.96	0.864371	0.619915	0.481826	0.494728
XMH27735.1	GFV12_01515	ATP-dependent protease ATPase subunit (HslU)	1041.05	904.13	879.802	870.687	676.975	913.468	864.216	743.201	0.811809	0.395225	0.254188	1.30014
XMH27736.1	GFV12_01520	ATP-dependent protease subunit (HslV)	113.084	111.973	114.712	128.557	71.6672	98.1905	109.938	19.8631	0.525357	0.268601	0.144381	2.13064
XMH27739.1	GFV12_01545	nucleotide sugar dehydrogenase	101.705	85.9372	75.5079	80.9972	207.854	123.97	115.295	305.659	3.08879	0.00628779	0.00125415	10.4088
XMH27745.1	GFV12_01575	thiamine phosphate synthase	495.442	532.794	495.34	486.569	585.974	588.162	358.378	414.747	0.955437	0.892063	0.841226	0.0401301
XMH27746.1	GFV12_01585	ribonuclease R	3036.45	2989.05	3130.91	2977.55	3331.92	3765.93	3616.09	6525.69	1.65964	0.0866105	0.0332575	4.53248
XMH27749.1	GFV12_01600	multiheme c-type cytochrome	68.5912	52.1682	50.7272	47.8853	103.183	65.4635	74.3004	27.0175	1.34818	0.574926	0.43373	0.612814
XMH27750.1	GFV12_01605	LysR substrate-binding domain-containing protein	2052.89	2105.06	1921.07	1932.26	2818.38	3517	3617.01	5188	2.50462	0.000135987	1.49456e-05	18.7445
XMH27751.1	GFV12_01610	HEAT repeat domain-containing protein	3740.5	3330.32	3716.12	3515.12	1739.34	1863.59	1674.16	6364.64	0.743203	0.622855	0.48997	0.476592
XMH27752.1	GFV12_01615	porin	23960.7	27462.9	23471.2	23111	5336.03	5604.71	7398.93	1925.22	0.102911	1.25764e-08	5.80189e-10	38.387
XMH27753.1	GFV12_01620	C-GCAxxG-C-C family (seleno)protein	6682.9	7326.86	6467.56	6610.39	1927.28	1823.91	2346.67	2638.9	0.195379	3.71757e-17	7.06187e-19	78.7464
XMH27754.1	GFV12_01625	cytochrome b/b6 domain-containing protein	2499	2463.39	1980.66	1935.45	981.321	756.719	778.526	1064.63	0.269681	1.01013e-09	3.56357e-11	43.8399
XMH27759.1	GFV12_01675	Asp-tRNA(Asn)/Glu-tRNA(Gln) amidotransferase subunit (GatC)	962.112	973.709	1132.13	1067.35	846.711	829.141	762.731	1939.01	1.08564	0.851998	0.794196	0.0680508
XMH27760.1	GFV12_01680	Asp-tRNA(Asn)/Glu-tRNA(Gln) amidotransferase subunit (GatA)	4236.73	4114.22	4481.22	4592.59	4259.6	3289.84	3105.02	7360.95	1.04924	0.900871	0.864201	0.029251
XMH27761.1	GFV12_01690	diguanylate cyclase	115.658	122.792	109.844	108.815	182.351	153.74	171.688	125.856	1.60244	0.0635246	0.021376	5.29587
XMH27762.1	GFV12_01700	pyrroline-5-carboxylate reductase	980.583	966.299	819.504	868.645	1126.31	1683.15	1605.69	1385.77	1.96256	0.00236856	0.000417793	12.4509
XMH27764.1	GFV12_01710	TolC family protein	702.763	785.748	704.078	759.807	924.452	1075.15	1349.97	465.115	1.44724	0.359718	0.21915	1.50993
XMH27767.1	GFV12_01725	cell division protein (FtsZ)	58.4313	68.0767	72.3392	76.0154	32.188	52.569	33.6264	0.82783	0.299696	0.204005	0.0999267	2.70671
XMH27769.1	GFV12_01735	AAA family ATPase	5614.65	5995.75	4990.24	5141.77	7320.2	8288.63	9256.84	6405.89	1.68937	0.0152351	0.00361757	8.46645
XMH27770.1	GFV12_01740	SMC-Scp complex subunit (ScpB)	189.653	188.671	143.872	119.685	408.521	218.186	236.793	623.693	3.35909	0.00612576	0.0012052	10.4824
XMH27779.1	GFV12_01785	M16 family metallopeptidase	23.2258	22.0637	29.7891	31.6531	13.9667	21.825	7.45411	0.546373	0.280481	0.0841441	0.0316254	4.61869
XMH27780.1	GFV12_01790	peptidyl-prolyl cis-trans isomerase	1187.11	1274.46	1136.57	1190.04	1109.33	1585.93	1500.04	2227.08	1.52721	0.140014	0.0613631	3.50015
XMH27782.1	GFV12_01800	methionine--tRNA ligase	1041.94	1083.07	1210.91	1264.34	743.136	877.756	758.485	168.188	0.426312	0.111573	0.0449769	4.01951
XMH27785.1	GFV12_01815	peptide deformylase	338.103	331.092	356.859	379.679	248.849	333.259	226.373	172.607	0.595868	0.0841824	0.0318402	4.60708
XMH27786.1	GFV12_01820	NifB/NifX family molybdenum-iron cluster-binding protein	138.098	169.047	129.448	136.76	101.496	100.163	73.4686	82.7084	0.506906	0.007855	0.00166266	9.88904
XMH27787.1	GFV12_01825	hydrogenase nickel incorporation protein (HypB)	4491.29	4624.86	4542.98	4684.77	7091.64	5841.8	4414.4	9656.61	1.74692	0.063747	0.0215641	5.28062
XMH27790.1	GFV12_01840	HypC/HybG/HupF family hydrogenase formation chaperone	88.7167	92.4197	97.811	103.287	181.227	205.353	74.5317	172.196	2.06892	0.065552	0.0225029	5.20647
XMH27791.1	GFV12_01845	HyaD/HybD family hydrogenase maturation endopeptidase	582.431	645.524	720.004	768.348	642.672	863.901	489.303	389.092	0.829138	0.622855	0.490171	0.476151
XMH27792.1	GFV12_01850	membrane hydrogenase cytochrome b subunit (HynC)	2439.02	2621.27	2551.35	2537.03	4713.11	5700.02	8014.06	1424.79	2.63227	0.0634248	0.0212563	5.30565
XMH27793.1	GFV12_01855	membrane hydrogenase large catalytic subunit (HynB)	16439.3	18573.2	18402.4	17387.6	34168.1	35978.2	43917.4	17519.6	2.44511	0.00505998	0.000961189	10.9009
XMH27794.1	GFV12_01860	membrane hydrogenase small subunit (HynA)	4478.19	4961.26	4675.94	4715.1	11852.7	10720.6	14398.9	4588.72	3.13331	0.00171353	0.000279002	13.2064
XMH27800.1	GFV12_01890	fumarate reductase flavoprotein subunit (FdrA)	2047.44	2088.67	1844.44	1957.29	2330.5	2750.32	2881.66	3040.44	1.60152	0.0153942	0.00367623	8.43719
XMH27801.1	GFV12_01895	fumarate reductase iron-sulfur subunit (FdrB)	2924.42	3099.15	3095.83	3384.86	3244.36	3940.5	4269.62	3353.52	1.27635	0.268969	0.14525	2.12144
XMH27802.1	GFV12_01900	fumarate reductase flavoprotein subunit (FdrA)	4876.5	4343.25	4601.14	4567.42	7655.37	6219.68	6865.5	13272.9	2.42849	0.00306317	0.000548627	11.9427
XMH27803.1	GFV12_01905	fumarate reductase flavoprotein subunit (FdrA)	212.58	181.073	164.055	149.124	1295.5	818.256	818.08	2325.93	18.027	1.17348e-12	3.02526e-14	57.718
XMH27804.1	GFV12_01910	fumarate reductase iron-sulfur subunit (FdrB)	116.308	120.618	117.907	135.362	590.858	571.35	524.518	413.717	8.12837	1.33198e-20	2.16876e-22	94.7421
XMH27807.1	GFV12_01925	uracil-DNA glycosylase	152.773	163.231	197.937	269.197	97.3641	139.837	115.34	128.573	0.494981	0.0243205	0.00626987	7.47106
XMH27808.1	GFV12_01930	diaminopimelate epimerase	88.9647	89.0127	85.9865	98.0085	103.395	89.2706	80.6603	0.942619	0.669611	0.740277	0.636994	0.222695
XMH27809.1	GFV12_01935	AMP-dependent synthetase/ligase	51.7893	59.602	57.2763	71.2132	58.7224	79.367	68.0371	23.3248	0.939315	0.90027	0.861181	0.0305799
XMH27811.1	GFV12_01945	lipopolysaccharide assembly protein LapA domain-containing protein	43.306	46.5409	40.4191	39.4501	82.1368	78.3581	96.2501	156.822	3.59163	0.000135987	1.49457e-05	18.7445
XMH27814.1	GFV12_01960	methenyl-THF cyclohydrolase/methylene-THF dehydrogenase	576.864	602.369	718.148	629.68	903.949	732.963	573.052	402.747	1.04949	0.895918	0.855802	0.0330222
XMH27815.1	GFV12_01965	TIGR00282 family metallophosphoesterase	26.7109	26.4243	25.7162	23.8236	72.1725	40.667	34.6025	58.853	2.71473	0.00617327	0.00122293	10.4554
XMH27818.1	GFV12_01980	HIT family protein	179.513	185.995	142.072	144.717	273.175	202.322	283.775	414.861	2.33194	0.00736496	0.00153895	10.0314
XMH27824.1	GFV12_02010	phosphoribosylamine--glycine ligase	2426.36	2355.65	2777.26	2669.45	2184.25	1945.93	1306.45	2111.76	0.645016	0.0814795	0.0301817	4.69891
XMH27826.1	GFV12_02020	YbaB/EbfC family nucleoid-associated protein	726.091	609.681	694.056	674.94	793.082	809.339	761.496	303.513	0.980302	0.961287	0.948243	0.00421368
XMH27827.1	GFV12_02025	recombination mediator (RecR)	215.648	217.176	229.094	220.554	397.865	325.334	286.988	214.448	1.60465	0.108632	0.0433349	4.08229
XMH27828.1	GFV12_02030	pyruvate oxidoreductase gamma subunit	3192.07	2829.48	2759.34	2428.08	3864.53	3759.98	3665.31	6457.23	1.94028	0.016605	0.00403297	8.26891
XMH27829.1	GFV12_02035	pyruvate oxidoreductase delta subunit	1388.07	1222.99	1326.95	1143.77	1966.3	1925.13	1668.71	2294.73	1.8739	0.00178517	0.000293088	13.1141
XMH27830.1	GFV12_02040	pyruvate oxidoreductase alpha subunit	4878.4	4692.69	4882.16	4855.57	7716.13	6467.64	5790.77	8349.65	1.73795	0.007855	0.00166084	9.89106
XMH27831.1	GFV12_02045	pyruvate oxidoreductase beta subunit	3205	3132.08	3198.35	2994.14	3154.77	4029.75	3788.94	7662.46	1.77308	0.100811	0.0398047	4.22619
XMH27832.1	GFV12_02050	roadblock/LC7 domain-containing protein	72.2062	82.5851	99.0797	98.06	56.7088	96.2246	61.8711	30.8301	0.596704	0.245446	0.128218	2.31395
XMH27833.1	GFV12_02055	GTP-binding protein	102.829	136.923	121.226	127.627	68.4808	102.161	106.809	0.980835	0.443859	0.493431	0.346139	0.887563
XMH27835.1	GFV12_02080	phosphoglucomutase/phosphomannomutase family protein	999.223	1077.45	872.301	895.533	1019.51	1003.72	996.208	1133.28	1.11744	0.634473	0.507062	0.440126
XMH27836.1	GFV12_02085	KaiC domain-containing protein	853.816	1064.74	829.847	812.461	689.782	1018.61	1229.6	471.353	0.939318	0.887105	0.834144	0.0438443
XMH27837.1	GFV12_02090	TIGR00725 family protein	20.3199	21.0426	26.8611	24.0153	33.9895	19.8296	17.8669	21.2754	1.01058	0.982756	0.973291	0.00112101
XMH27839.1	GFV12_02100	glutamate-5-semialdehyde dehydrogenase	1007.37	1057.95	1045.96	1007.13	1823.18	1606.76	1651.87	1914.08	2.14709	1.36691e-05	1.09427e-06	23.7547
XMH27840.1	GFV12_02105	OmpA family protein	989.87	964.486	1135.77	1210.51	1459.17	1486.76	1654.88	210.505	1.17549	0.819432	0.747162	0.103932
XMH27841.1	GFV12_02110	tRNA (N6-isopentenyl adenosine(37)-C2)-methylthiotransferase (MiaB)	32.4137	37.6828	31.4078	32.3159	20.4254	54.588	27.2805	18.0112	0.859939	0.77554	0.689252	0.159896
XMH27842.1	GFV12_02115	bifunctional nuclease family protein	346.401	333.79	290.112	283.37	342.648	366.983	326.825	271.62	1.06388	0.824207	0.755989	0.0965669
XMH27845.1	GFV12_02130	carboxypeptidase-like regulatory domain-containing protein	577.724	619.729	508.997	540.879	539.281	809.332	620.206	1561.04	1.91832	0.123489	0.0523964	3.76307
XMH27847.1	GFV12_02140	DUF4198 domain-containing protein	1209.71	1162.92	1193.33	1275.43	259.797	291.55	631.793	1129.22	0.344322	0.0490454	0.0145073	5.97533
XMH27850.1	GFV12_02155	leucine--tRNA ligase	481.595	470.411	512.07	489.41	512.349	331.246	322.766	503.707	0.797173	0.477891	0.326808	0.961507
XMH27853.1	GFV12_02170	sulfurtransferase-like selenium metabolism protein (YedF)	1515.02	1624.82	1454.55	1447.69	1622.68	1815.04	1406.89	1729.4	1.12939	0.595767	0.454661	0.559007
XMH27854.1	GFV12_02180	DUF2892 domain-containing protein	187.839	197.914	170.767	191.901	285.998	377.927	347.584	182.222	1.96073	0.0366396	0.00989319	6.65403
XMH27855.1	GFV12_02185	hypothetical protein	1102.79	1218.49	1024.68	1019.13	1602.33	1809.1	1850.84	1724.12	1.97079	0.000200545	2.32963e-05	17.8988
XMH27857.1	GFV12_02195	GTP cyclohydrolase I (FolE)	49.9174	58.6711	55.4067	63.7467	42.8388	58.5158	73.2447	71.7989	1.1182	0.752787	0.656773	0.197467
XMH27858.1	GFV12_02200	ATP-dependent zinc metalloprotease (FtsH)	648.188	620.665	575.612	635.164	867.774	828.181	704.991	742.747	1.40827	0.117556	0.0480114	3.90959
XMH28273.1	GFV12_02220	argininosuccinate synthase	4080.37	3863.11	4456.45	4337.9	2969	2775.09	2777.11	3145.94	0.59407	0.00366711	0.000681674	11.5386
XMH27861.1	GFV12_02225	trigger factor	6036.32	4958.81	5777.96	6044.23	3780.37	3394.97	3167.88	4827.96	0.554923	0.0089907	0.00198845	9.56017
XMH27862.1	GFV12_02230	phosphoribosylformylglycinamidine synthase subunit (PurL)	2731.85	2475.59	2816.78	2767.12	3046.8	2336.7	2611.55	4801.47	1.27863	0.458578	0.311111	1.02595
XMH27866.1	GFV12_02250	flagellar hook-associated protein (FlgL)	1545.14	1022.42	1775.04	1521.15	524.45	457.19	705.113	217.944	0.197448	3.98882e-05	3.68032e-06	21.4245
XMH27869.1	GFV12_02265	hypothetical protein	111.273	118.506	130.599	140.721	57.8341	87.2774	41.0396	27.2477	0.29249	0.00236856	0.000416258	12.4578
XMH27870.1	GFV12_02270	flagellar brake protein	28.8272	21.999	25.9427	28.7447	23.469	29.7696	14.745	0.58932	0.539876	0.485257	0.33496	0.929628
XMH27875.1	GFV12_02295	Hsp33 family molecular chaperone (HslO)	649.117	644.534	776.363	817.255	941.358	729.98	535.396	507.076	0.914673	0.80074	0.718167	0.130256
XMH27876.1	GFV12_02300	acyl carrier protein	1343.84	1270.94	1251.36	1124.57	1011.07	1076.12	675.838	1517.32	0.801136	0.52115	0.372654	0.794796
XMH27877.1	GFV12_02305	3-oxoacyl-[acyl-carrier-protein] reductase	2129.26	2333.05	2104.52	2049.96	1088.06	1717.83	1407.95	183.141	0.378814	0.140778	0.0618888	3.48603
XMH27879.1	GFV12_02315	phosphohistidine phosphatase (SixA)	41.6017	50.4582	36.8432	49.8771	49.0999	57.5369	58.5876	37.6895	1.20369	0.604359	0.464135	0.535905
XMH28274.1	GFV12_02320	polyphosphate kinase 1	414.809	458.462	397.287	363.636	488.903	439.371	650.318	444.309	1.3605	0.277756	0.151979	2.05227
XMH27881.1	GFV12_02330	class 1 fructose-bisphosphatase	4217.17	4769.8	4580.91	4828.86	6752.14	6261.35	5246.05	5872.98	1.47923	0.0514481	0.0154274	5.86699
XMH27882.1	GFV12_02335	DUF2155 domain-containing protein	3350.42	3153.19	2975.6	2984.91	2967.97	4336.23	4380.71	6559.48	1.73258	0.0669079	0.02315	5.15722
XMH27889.1	GFV12_02370	DNA mismatch repair protein (MutS)	89.4513	93.109	94.8084	83.6219	316.931	312.437	340.311	757.74	9.52439	2.14539e-09	8.15074e-11	42.2213
XMH27890.1	GFV12_02375	50S ribosomal protein L25	1386.31	1162.53	1345.53	1497.66	1637.53	1141.57	1159.7	1880.58	1.11607	0.726364	0.614009	0.254378
XMH27892.1	GFV12_02385	30S ribosomal protein S6	2661.54	2427.07	2401.81	2279.57	2738.26	2315.88	2547.61	3334.09	1.17641	0.502482	0.353851	0.859599
XMH27893.1	GFV12_02390	single-stranded DNA-binding protein	432.729	314.491	471.675	499.021	268.061	221.152	200.235	140.486	0.350267	0.000617099	8.28939e-05	15.4911
XMH27894.1	GFV12_02395	30S ribosomal protein S18	534.269	607.025	812.612	913.585	288.54	381.823	406.58	781.905	0.534946	0.148863	0.0658471	3.38362
XMH27896.1	GFV12_02405	50S ribosomal protein L9	2777.24	2460.92	2308.38	2334.91	2644.41	2876.27	2724.66	5120.89	1.54607	0.170686	0.0771211	3.12455
XMH27897.1	GFV12_02410	S-adenosylmethionine decarboxylase family protein	1057.58	1007.68	1204.29	1111.72	847.764	817.24	566.907	1668.33	0.845506	0.711143	0.593423	0.28503
XMH27900.1	GFV12_02425	ArsR/SmtB family transcription factor	846.438	835.327	920.533	965.909	787.897	797.417	778.347	688.518	0.798446	0.307898	0.17671	1.82508
XMH27901.1	GFV12_02430	acetyl-CoA carboxylase, carboxyltransferase subunit beta	390.54	428.872	353.649	326.525	656.538	643.689	814.852	1503.26	3.56168	0.00030979	3.82508e-05	16.9563
XMH27902.1	GFV12_02435	hypothetical protein	449.979	485.009	492.539	530.002	394.079	679.421	774.928	293.342	1.13861	0.77052	0.681654	0.16827
XMH27903.1	GFV12_02440	transcription-repair coupling factor	150.819	179.682	174.613	157.775	143.195	171.578	182.285	339.015	1.39712	0.404259	0.262741	1.25426
XMH27906.1	GFV12_02455	50S ribosomal protein L11 methyltransferase	60.2397	82.8449	62.9167	73.1282	42.8128	46.6058	38.8585	31.7994	0.450063	0.00551952	0.00107095	10.7007
XMH27908.1	GFV12_02465	bifunctional phosphoribosylaminoimidazolecarboxamide formyltransferase/IMP cyclohydrolase	1768.91	1719.35	1874.35	1841.24	1031.47	1132.63	1062.33	1777.75	0.590959	0.0490454	0.0144728	5.97954
XMH27909.1	GFV12_02470	phosphate ABC transporter substrate-binding protein (PstS)	528.779	479.476	452.726	865.646	286.379	354.054	1174.7	89.7781	0.749201	0.746036	0.646835	0.209914
XMH27915.1	GFV12_02500	inositol monophosphatase family protein	106.676	113.964	112.048	97.9865	59.9274	91.2538	71.2854	0.948761	0.387562	0.393584	0.251531	1.31478
XMH27916.1	GFV12_02505	P-loop NTPase	2107.7	2350.15	2187.46	2081.11	2030.56	2604.53	1935.9	2294.45	1.02307	0.924083	0.891483	0.0186126
XMH27922.1	GFV12_02535	hypothetical protein	84.1757	116.568	119.341	109.009	52.5504	106.129	129.771	75.1424	0.788032	0.582404	0.442533	0.589707
XMH27923.1	GFV12_02540	YtxH domain-containing protein	2463.92	2254.32	1998.54	1959.79	10978	7704.47	8662.78	7331.93	7.37849	5.65008e-22	8.43296e-24	101.172
XMH27925.1	GFV12_02550	UDP-N-acetylmuramoyl-tripeptide--D-alanyl-D-alanine ligase	105.397	90.5164	91.2564	65.2272	231.29	146.789	174.855	260.723	3.33367	8.47004e-05	8.61944e-06	19.7953
XMH27926.1	GFV12_02555	D-alanine--D-alanine ligase	138.929	180.896	194.382	199.78	71.7745	107.102	105.887	69.3562	0.36421	0.000432182	5.51223e-05	16.2633
XMH27929.1	GFV12_02570	cell division protein (FtsZ)	1162.4	1155.53	1092.47	1064.68	859.443	934.291	633.899	559.593	0.558393	0.0237688	0.0060954	7.52188
XMH27930.1	GFV12_02575	radical SAM protein	37.0643	33.9028	40.7371	36.0168	34.1779	28.753	24.184	45.5841	0.85148	0.681159	0.560085	0.339557
XMH27933.1	GFV12_02590	iron-containing alcohol dehydrogenase family protein	468.509	511.621	512.88	491.149	466.601	504.831	710.062	539.994	1.17699	0.570397	0.425669	0.63461
XMH27936.1	GFV12_02605	hypothetical protein	65.7306	79.8881	79.5791	89.7604	74.6784	78.3633	47.2451	22.181	0.606772	0.31289	0.182436	1.77767
XMH27940.1	GFV12_02625	cation:proton antiporter regulatory subunit	137.06	197.486	165.569	174.702	74.9698	181.527	109.024	39.7791	0.479366	0.17174	0.0783655	3.09848
XMH27943.1	GFV12_02640	cytochrome c3 family protein	826.591	687.127	613.831	759.405	449.495	257.839	223.342	57.4195	0.212856	0.00863256	0.00187105	9.67192
XMH27945.1	GFV12_02650	bifunctional glutamate N-acetyltransferase/amino-acid acetyltransferase (ArgJ)	240.814	247.636	280.181	287.34	228.459	220.18	244.045	63.5061	0.617915	0.342798	0.206051	1.59896
XMH27948.1	GFV12_02670	FAD-dependent thymidylate synthase	138.003	144.935	159.081	174.719	110.061	118.018	110.063	107.42	0.625941	0.0490454	0.0143944	5.98912
XMH27949.1	GFV12_02675	50S ribosomal protein L31	492.622	374.806	424.047	402.397	481.526	442.338	435.85	1131.77	1.74521	0.210711	0.105334	2.62287
XMH27951.1	GFV12_02685	tryptophan synthase subunit alpha	428.699	384.045	429.659	413.549	519.843	410.601	332.198	865.186	1.4357	0.378791	0.236937	1.39873
XMH27952.1	GFV12_02690	twin-arginine translocase TatA/TatE family subunit	829.693	821.491	785.427	817.055	718.605	882.714	913.447	1480.38	1.34436	0.363675	0.224036	1.47833
XMH27953.1	GFV12_02695	twin-arginine translocase subunit (TatC)	186.244	189.019	153.375	174.563	144.184	163.651	226.087	41.0818	0.747957	0.628298	0.499569	0.455851
XMH27954.1	GFV12_02700	transcription termination factor (Rho)	2708.81	3022.38	2656.05	2456	1890.81	1963.78	1985.17	3297.92	0.781084	0.408296	0.266274	1.23584
XMH27956.1	GFV12_02710	2-amino-3,7-dideoxy-D-threo-hept-6-ulosonate synthase	3467.44	2949.87	3699.69	3210.53	2224.9	2093.71	2154.86	1284.01	0.458144	0.00165692	0.000265287	13.3008
XMH27957.1	GFV12_02715	aldehyde dehydrogenase family protein	4431.42	4184.11	4059.9	4123.64	2573	3522.93	4526.26	1128.72	0.597151	0.277756	0.151887	2.0532
XMH27963.1	GFV12_02745	acetylglutamate kinase	2097.39	2314.22	2219.68	2310.02	3609.19	3354.34	3293.34	2411.78	1.6533	0.0202395	0.00506533	7.85597
XMH27964.1	GFV12_02750	cytochrome ubiquinol oxidase subunit I	4583.09	4556.21	4141.95	4939.76	4610.82	6550.98	7340.82	1142.49	1.11464	0.866734	0.811461	0.0569024
XMH27965.1	GFV12_02755	cytochrome d ubiquinol oxidase subunit II	2476.18	2412.29	1940.47	2273.02	4307.3	4066.48	4209.83	2257.79	2.02459	0.0116761	0.00267741	9.01522
XMH27967.1	GFV12_02765	Bax inhibitor-1 family protein	47.8943	63.99	50.5742	56.0957	65.2722	107.128	132.849	204.999	3.38778	0.00366711	0.000677376	11.5503
XMH27971.1	GFV12_02785	tRNA (adenosine(37)-N6)-dimethylallyltransferase (MiaA)	150.132	127.446	179.56	171.971	108.98	87.2583	91.2491	103.677	0.503049	0.0062975	0.00126463	10.3935
XMH27978.1	GFV12_02820	1-deoxy-D-xylulose-5-phosphate reductoisomerase	20.4174	20.2173	19.4318	26.021	22.3439	18.8459	13.6718	0.526746	0.535238	0.419461	0.276605	1.18369
XMH27979.1	GFV12_02825	histidine--tRNA ligase	591.826	597.925	674.818	676.058	452.751	422.497	435.86	445.875	0.587263	0.0107975	0.0024613	9.16914
XMH27980.1	GFV12_02830	tetratricopeptide repeat protein	624.128	663.86	663.541	673.107	757.873	753.792	805.45	324.599	1.00962	0.982756	0.973421	0.00111005
XMH27987.1	GFV12_02870	ACP S-malonyltransferase	501.24	533.077	500.207	479.4	332.091	245.945	168.871	249.608	0.362178	0.000206096	2.48881e-05	17.7731
XMH27988.1	GFV12_02875	secondary thiamine-phosphate synthase enzyme (YjbQ)	255.767	279.955	253.385	227.21	174.105	195.384	188.591	53.5538	0.480947	0.118753	0.0489836	3.87592
XMH27990.1	GFV12_02885	protoporphyrinogen oxidase	1867.86	1962.26	1924.09	2190.21	1469.11	1720.79	1920.12	2178.48	0.882945	0.622508	0.487364	0.482342
XMH27992.1	GFV12_02895	anthranilate phosphoribosyltransferase	351.955	386.169	341.038	312.043	393.801	282.657	213.843	329.743	0.827189	0.569802	0.424452	0.637955
XMH28008.1	GFV12_02980	hypothetical protein	37.9163	38.4592	27.555	26.5948	46.9227	41.6553	42.9445	74.5408	1.92165	0.0784579	0.0286366	4.78933
XMH28025.1	GFV12_03065	hypothetical protein	117.575	123.782	149.851	140.431	103.648	152.756	157.018	39.7359	0.794374	0.680638	0.557305	0.344393
XMH28029.1	GFV12_03085	DUF6978 family protein	304.695	336.621	395.786	402.836	232.86	270.759	267.165	142.9	0.519358	0.0386008	0.0106846	6.51703
XMH28030.1	GFV12_03090	DUF1828 domain-containing protein	125.794	143.865	156.145	143.951	250.541	171.587	207.298	108.945	1.45374	0.307898	0.177553	1.81799
XMH28041.1	GFV12_03145	phage late control D family protein	210.435	221.281	223.931	261.77	47.3145	81.297	143.555	76.8943	0.247786	0.000194015	2.2113e-05	17.9981
XMH28054.1	GFV12_03210	hypothetical protein	256.526	338.615	242.092	262.242	190.178	402.725	204.353	122.977	0.773677	0.609068	0.47023	0.521436
XMH28068.1	GFV12_03285	MBL fold metallo-hydrolase	14.7506	17.4029	15.6595	18.4705	26.5345	14.8702	20.9171	15.1224	1.25071	0.627261	0.496249	0.462949
XMH28071.1	GFV12_03305	type IV pilus secretin (PilQ)	708.376	742.676	742.982	817.168	644.919	786.511	889.289	869.51	1.08671	0.747439	0.650079	0.2058
XMH28073.1	GFV12_03315	type 4a pilus biogenesis protein (PilO)	69.341	76.0268	78.4983	74.7067	57.8173	110.111	116.135	100.456	1.43951	0.295008	0.16643	1.91481
XMH28077.1	GFV12_03335	type II secretion system ATPase (GspE)	73.1188	77.9341	65.5165	62.6652	58.8448	88.28	98.3684	97.8097	1.34521	0.362442	0.221793	1.49273
XMH28078.1	GFV12_03340	type II secretion system secretin (GspD)	230.472	340.356	289.283	299.204	190.216	332.273	408.32	129.239	0.878908	0.801955	0.720345	0.128163
XMH28081.1	GFV12_03355	dihydropteroate synthase	38.8952	41.297	44.4334	47.2025	41.6033	27.7562	39.7988	25.3977	0.704828	0.31817	0.186498	1.74506
XMH28084.1	GFV12_03370	phosphoglucosamine mutase	527.877	608.076	579.537	556.819	498.572	488.962	412.816	414.805	0.723416	0.172551	0.0793687	3.07778
XMH28085.1	GFV12_03375	DUF3857 domain-containing protein	94.6653	103.94	118.731	135.415	38.6477	31.7074	31.6044	0.913199	0.117745	0.00945993	0.00210506	9.4556
XMH28087.1	GFV12_03385	TolC family protein	72.9047	63.8607	73.6738	71.7496	111.106	137.867	103.784	393.083	4.06405	0.0086404	0.00188752	9.65582
XMH28088.1	GFV12_03390	efflux RND transporter periplasmic adaptor subunit	189.793	210.916	154.168	179.035	133.646	231.103	194.863	335.681	1.33164	0.486483	0.336643	0.923172
XMH28092.1	GFV12_03410	signal recognition particle-docking protein (FtsY)	365.75	363.965	383.506	394.258	388.599	417.56	402.241	398.151	1.09621	0.716378	0.600708	0.27393
XMH28095.1	GFV12_03425	zinc metalloprotease (HtpX)	159.993	174.931	140.201	163.209	359.444	320.383	362.212	240.173	2.73291	4.29644e-05	4.02245e-06	21.2541
XMH28099.1	GFV12_03445	3-deoxy-8-phosphooctulonate synthase	202.566	229.015	240.102	352.77	146.561	1036.65	182.449	182.584	1.81084	0.48395	0.332921	0.937503
XMH28100.1	GFV12_03450	ribose 5-phosphate isomerase B	189.063	183.521	233.245	224.686	109.061	143.808	88.1593	62.076	0.353124	0.0014786	0.000232724	13.5465
XMH28101.1	GFV12_03455	thioredoxin family protein	212.763	243.706	192.873	211.194	484.359	321.346	326.836	639.689	2.83264	0.00112159	0.000170445	14.1317
XMH28102.1	GFV12_03460	AAA family ATPase	2995.39	3035.61	2882.87	2869.18	856.502	867.802	915.756	413.319	0.142557	2.85129e-12	8.12443e-14	55.7753
XMH28103.1	GFV12_03465	NADH dehydrogenase (NuoG)	368.937	317.487	331.097	338.209	158.209	144.776	202.252	98.2153	0.311381	3.62639e-05	3.29672e-06	21.6356
XMH28104.1	GFV12_03470	NADH dehydrogenase (NuoF)	1735.85	1626.08	1580.59	1562.53	658.945	608.941	778.459	593.342	0.272203	1.68408e-12	4.57009e-14	56.9066
XMH28105.1	GFV12_03475	NADH dehydrogenase (NuoE)	287.505	263.524	211.75	250.499	95.272	116.018	116.419	93.032	0.281524	3.76685e-08	1.83998e-09	36.1362
XMH28106.1	GFV12_03480	CODH catalytic subunit	20012.8	16157.5	16406.6	15417.6	9605.03	6735.39	9348.3	12641.2	0.43736	0.00133833	0.000205199	13.7829
XMH28107.1	GFV12_03485	4Fe-4S dicluster domain-containing protein	2487.87	2075.29	2167.43	1822.74	683.568	899.546	1213.15	1216.24	0.335435	2.67047e-05	2.28277e-06	22.341
XMH28109.1	GFV12_03495	pyruvate kinase	131.369	142.941	126.454	142.094	155.9	172.579	230.282	213.371	1.66033	0.0533396	0.0164289	5.75638
XMH28110.1	GFV12_03500	RNA 2',3'-cyclic phosphodiesterase	97.2231	98.1021	108.182	100.649	92.9149	123.002	99.5155	67.7976	0.928873	0.822064	0.752563	0.0993901
XMH28117.1	GFV12_03540	adenylosuccinate lyase	3424.93	3209.55	3638.79	3694.61	1450	1320.07	2076.27	429.523	0.245457	0.00218196	0.000375995	12.6479
XMH28119.1	GFV12_03550	pyridoxine 5'-phosphate synthase	59.2125	46.5866	46.9732	53.4449	114.872	98.2232	79.5333	20.9339	1.82388	0.31289	0.182554	1.77671
XMH28122.1	GFV12_03565	ribose-phosphate diphosphokinase	564.107	476.802	483.338	538.387	784.207	400.682	492.327	54.9285	0.777165	0.76017	0.665278	0.187175
XMH28123.1	GFV12_03570	ribulose-phosphate 3-epimerase	84.4873	92.0204	89.9193	109.441	29.062	31.7111	49.3052	0.881832	0.171967	0.0499438	0.0148408	5.93527
XMH28127.1	GFV12_03590	glutamate--tRNA ligase	397.285	352.015	409.423	427.553	449.356	349.11	246.329	515.664	0.976229	0.949584	0.92657	0.00849363
XMH28131.1	GFV12_03610	phosphate signaling complex protein (PhoU)	1497.55	1683.72	1536.06	1585.48	1115.71	1330.03	1068.57	731.4	0.565749	0.0250161	0.00651709	7.40146
XMH28133.1	GFV12_03620	flavodoxin family protein	1775.42	1779.94	1808.73	1802.48	1584.22	1508.55	1237.21	306.313	0.533497	0.253672	0.13458	2.23886
XMH28135.1	GFV12_03630	NAD(P)H-hydrate dehydratase	2277.2	2140.98	2345.51	2226.09	2528.98	2663.04	3295.32	752.916	1.04042	0.942921	0.916054	0.0111105
XMH28136.1	GFV12_03635	HDOD domain-containing protein	102.979	103.83	120.479	152.051	35.4888	53.5381	54.5832	0.9389	0.17714	0.0719671	0.025291	5.00385
XMH28137.1	GFV12_03640	hydrogenase formation protein (HypD)	110.212	153.438	151.834	148.91	38.7385	102.153	73.449	78.9233	0.388701	0.00951494	0.00213021	9.43381
XMH28139.1	GFV12_03650	hydrogenase expression/formation protein (HypE)	152.946	157.905	138.692	146.923	115.344	137.87	79.7515	64.3713	0.55772	0.084955	0.032276	4.58378
XMH28143.1	GFV12_03670	methylenetetrahydrofolate reductase	180.842	174.469	179.544	184.026	61.1256	99.1651	80.8061	76.7031	0.308147	7.80542e-07	4.44814e-08	29.9435
XMH28144.1	GFV12_03675	peptidylprolyl isomerase	342.563	355.703	298.339	302.691	365.145	376.888	429.44	614.483	1.58131	0.121645	0.0510153	3.80777
XMH28148.1	GFV12_03695	phosphate acyltransferase (PlsX)	57.4868	44.8592	44.289	56.3828	50.1827	58.5262	48.2047	42.5837	0.977824	0.949031	0.924565	0.00896527
XMH28149.1	GFV12_03700	beta-ketoacyl-ACP synthase III	54.7042	62.5271	71.429	70.4317	43.8177	33.7049	28.4116	18.312	0.34805	0.00184272	0.000305037	13.0392
XMH28150.1	GFV12_03705	enoyl-[acyl-carrier-protein] reductase (FabK)	546.502	507.13	623.131	684.538	382.303	411.595	331.147	231.253	0.449686	0.00515487	0.00098621	10.8533
XMH28152.1	GFV12_03715	transcription antitermination factor (NusB)	201.889	244.077	253.41	213.332	134.701	236.066	168.719	133.831	0.645569	0.17174	0.0785296	3.09507
XMH28156.1	GFV12_03735	hypothetical protein	1050.76	979.808	1098.49	1126.12	1981.45	2135.38	2733.93	6038.58	4.94666	7.26026e-05	7.28981e-06	20.1156
XMH28158.1	GFV12_03745	HPr-rel-A system PqqD family peptide chaperone	110.89	120.802	112.507	116.107	300.611	193.41	206.301	272.551	2.9361	2.03229e-05	1.65451e-06	22.9595
XMH28160.1	GFV12_03755	alanine racemase	186.895	198.816	204.106	205.771	353.098	306.488	336.104	211.89	1.82598	0.0263965	0.00691251	7.29556
XMH28164.1	GFV12_03775	HlyD family efflux transporter periplasmic adaptor subunit	38.7733	22.6325	72.3303	169.594	27.9533	13.8513	12.77	42.581	0.192698	0.0403984	0.0114563	6.39313
XMH28166.1	GFV12_03785	TolC family protein	210.431	220.354	216.498	221.87	67.5566	132.891	152.96	49.7418	0.330394	0.00877197	0.00192817	9.61669
XMH28167.1	GFV12_03790	NAD-dependent DNA ligase (LigA)	112.855	126.463	130.255	119.933	77.1066	129.922	136.193	286.22	1.4387	0.485257	0.335136	0.928948
XMH28170.1	GFV12_03805	RNA polymerase sigma factor (RpoD)	599.172	634.572	577.573	603.859	495.455	524.662	334.346	954.098	0.936884	0.887032	0.832871	0.0445296
XMH28172.1	GFV12_03815	peroxiredoxin	1042.34	877.938	926.486	867.467	6104.8	3754.04	6161.16	7329.64	14.1764	7.13113e-27	7.74071e-29	124.168
XMH28175.1	GFV12_03830	hypothetical protein	236.04	269.547	239.253	229.779	329.763	365.013	432.372	124.291	1.4338	0.451458	0.305056	1.05196
XMH28178.1	GFV12_03845	YdcH family protein	1775.17	1677.83	1581.98	1409.67	2095.62	2110.59	1811.24	4039.02	1.90001	0.0558049	0.0176425	5.6313
XMH28179.1	GFV12_03850	dihydroxy-acid dehydratase	5645.23	5691.31	5456.08	5472.37	7128.03	6700.72	6539.73	8525.29	1.45632	0.0622804	0.0206193	5.35869
XMH28180.1	GFV12_03855	aspartate aminotransferase family protein	773.251	783.969	897.452	1002	683.328	742.866	529.148	874.509	0.749026	0.307369	0.174746	1.84175
XMH28184.1	GFV12_03875	6-carboxytetrahydropterin synthase	170.375	175.13	195.999	198.603	254.858	192.419	185.39	21.2283	0.835875	0.822064	0.750759	0.100894
XMH28185.1	GFV12_03880	16S rRNA (guanine(966)-N(2))-methyltransferase (RsmD)	125.806	132.829	140.386	164.364	150.565	198.381	229.219	134.732	1.40509	0.285406	0.158	1.99327
XMH28187.1	GFV12_03890	MotA/TolQ/ExbB proton channel family protein	165.71	147.491	145.886	154.092	264.457	207.301	244.963	106.594	1.52974	0.271153	0.146798	2.10521
XMH28191.1	GFV12_03910	aminopeptidase	188.746	178.582	200.394	193.73	299.873	238.031	263.964	467.045	2.08685	0.0183592	0.00450884	8.06661
XMH28193.1	GFV12_03920	thioredoxin family protein	25.0548	35.1201	21.2373	25.9223	17.1587	23.8067	10.5901	15.2996	0.507126	0.110584	0.0442637	4.04647
XMH28194.1	GFV12_03925	ketopantoate reductase family protein	198.218	211.913	218.216	221.727	202.786	166.617	131.063	133.74	0.655853	0.122147	0.0515439	3.79051
XMH28196.1	GFV12_03935	GatB/YqeY domain-containing protein	2271.81	2309.95	2239.37	2023.97	2215.07	1660.29	1002.69	1185.43	0.580032	0.0873429	0.0337757	4.50602
XMH28197.1	GFV12_03940	30S ribosomal protein S21	760.165	664.547	636.512	672.89	678.08	786.498	800.384	2517.62	2.24137	0.123489	0.0525003	3.75975
XMH28198.1	GFV12_03945	leucyl aminopeptidase	1640.84	2126.38	2468.54	3160.91	1326.14	1211.97	1711.75	3107.1	0.702545	0.439863	0.293043	1.10559
XMH28200.1	GFV12_03960	methionine adenosyltransferase	3333.21	3256.32	3366.99	3548.67	1729.63	1489.68	1391.31	1241.66	0.299291	3.42168e-11	1.0214e-12	50.8026
XMH28202.1	GFV12_03970	tyrosine--tRNA ligase	636.215	578.518	612.691	618.606	591.47	580.207	479.876	912.212	1.06971	0.837649	0.774001	0.0824522
XMH28204.1	GFV12_03985	lysine--tRNA ligase	2848.56	2530.62	2746.52	2670.15	2410.68	2246.45	2205.17	5925.26	1.27673	0.603731	0.462042	0.540944
XMH28207.1	GFV12_04000	MlaD family protein	374.04	419.935	339.94	336.855	480.327	482.033	624.111	361.223	1.49981	0.166967	0.0752145	3.16539
XMH28209.1	GFV12_04010	type II secretion system major pseudopilin (GspG)	89.8334	96.334	82.2014	98.8648	65.2619	57.5032	95.2982	121.193	0.890075	0.767945	0.678334	0.172007
XMH28213.1	GFV12_04030	hypothetical protein	1896.54	1680.6	1838.99	1885.35	2317.58	2097.7	1823.8	2634.74	1.3247	0.210711	0.105745	2.61668
XMH28218.1	GFV12_04055	FprA family A-type flavoprotein	386.136	323.521	336.269	325.789	465.361	466.166	375.051	547.895	1.54409	0.0861554	0.0329185	4.55001
XMH28223.1	GFV12_04080	gephyrin-like molybdotransferase (Glp)	304.048	270.7	263.546	303.153	298.663	109.067	136.327	17.4993	0.359315	0.204005	0.0994833	2.71381
XMH28225.1	GFV12_04090	DcaP family trimeric outer membrane transporter	222.163	206.196	146.313	142.464	11.0169	19.7949	51.5038	0.989363	0.0444554	0.0010901	0.000164181	14.2022
XMH28226.1	GFV12_04095	molybdopterin-guanine dinucleotide biosynthesis protein B	176.301	179.214	217.801	235.272	50.4585	23.7614	34.7989	1.01398	0.055964	0.000846506	0.000124047	14.7301
XMH28229.1	GFV12_04110	tungstate ABC transporter substrate-binding protein (WtpA)	344.037	278.086	395.288	376.397	88.9154	52.5222	81.9331	49.8425	0.0950137	4.42251e-16	9.00103e-18	73.7203
XMH28230.1	GFV12_04115	NifB/NifX family molybdenum-iron cluster-binding protein	155.567	210.231	229.512	187.562	156.938	119.993	117.428	78.1186	0.483253	0.0229985	0.00583545	7.60043
XMH28231.1	GFV12_04120	CODH catalytic subunit	4855.18	4998.91	4103.88	4104.78	7344.76	8721.07	9091.36	10755.7	2.69502	1.35325e-06	8.44633e-08	28.7009
XMH28232.1	GFV12_04130	Crp/Fnr family transcriptional regulator	707.54	847.445	781.939	747.954	649.112	626.822	546.902	531.84	0.677451	0.0784704	0.0287476	4.78266
XMH28233.1	GFV12_04135	co-chaperone (GroES)	3784.76	3621.76	3507.02	3184.33	4412.21	4113.06	3856.01	7452.77	1.63629	0.100083	0.0392455	4.25021
XMH28234.1	GFV12_04140	chaperonin (GroEL)	29716.5	27137.4	26907.4	26124.1	53433.2	36476.1	35697.8	45977	1.902	0.00426747	0.000804855	11.23
XMH28236.1	GFV12_04150	serine hydroxymethyltransferase	4274.81	4138.17	4536.79	4282.41	3739.69	3492.18	2403.21	4106.14	0.72132	0.204005	0.0992825	2.71703
XMH28237.1	GFV12_04155	pseudouridine synthase	26.7445	30.1817	33.2399	31.3369	22.5634	31.7328	23.1435	82.2866	1.48992	0.523949	0.376077	0.783485
XMH28240.1	GFV12_04170	GTPase (Era)	75.8832	79.7425	93.4136	112.875	48.2502	83.3124	87.9722	79.7268	0.760183	0.451055	0.304171	1.05582
XMH28243.1	GFV12_04185	histidinol phosphate phosphatase domain-containing protein	78.5066	107.2	120.134	149.739	138.697	131.918	96.4533	137.827	1.15922	0.692535	0.571318	0.320482
XMH28245.1	GFV12_04195	type IV pilin protein	541.519	520.541	569.986	701.611	744.153	903.553	1082.99	1469.97	2.33415	0.00366711	0.000678838	11.5463
XMH28246.1	GFV12_04200	BadF/BadG/BcrA/BcrD ATPase family protein	63.0176	53.1268	81.565	71.2267	39.651	43.6252	48.2461	60.8944	0.614614	0.127549	0.0546884	3.69156
XMH28247.1	GFV12_04205	hypothetical protein	273.031	305.225	229.874	229.662	306.48	410.624	445.087	641.299	2.21791	0.0129364	0.00301907	8.79591
XMH28248.1	GFV12_04210	Asp-tRNA(Asn)/Glu-tRNA(Gln) amidotransferase subunit (GatB)	4316.42	4231.64	4350.92	4286.03	3548.68	3069.65	2842.1	7165.5	0.953388	0.906896	0.872442	0.0257789
XMH28252.1	GFV12_04230	phosphopyruvate hydratase	684.518	651.144	649.788	796.214	303.461	401.664	311.305	706.179	0.500623	0.06274	0.0208566	5.33874
XMH28255.1	GFV12_04245	succinyldiaminopimelate transaminase	1264.22	1236.15	1338.36	1313.13	889.389	776.571	605.658	1091.23	0.540155	0.0149141	0.00352109	8.51563
XMH28256.1	GFV12_04250	TIGR04219 family outer membrane beta-barrel protein	688.51	537.513	795.428	1011.21	160.479	24.7493	114.447	131.975	0.0597339	3.91737e-07	2.07296e-08	31.425
XMH28258.1	GFV12_04260	3-phosphoshikimate 1-carboxyvinyltransferase	172.31	159.554	170.096	179.217	233.489	131.9	127.877	76.883	0.774093	0.571736	0.429771	0.623441
XMH28262.1	GFV12_04280	redox-regulated ATPase (YchF)	1299.26	1469.93	1401.98	1498.64	1197.87	1313.16	1047.63	1327.7	0.806817	0.328069	0.194972	1.67964
XMH28263.1	GFV12_04285	hypothetical protein	2191.85	1902.38	2088.39	1969.21	2700.96	3676.69	2524.6	5488.68	2.27021	0.00809926	0.00172535	9.82095
XMH28264.1	GFV12_04290	multiheme c-type cytochrome	20798.4	22544.5	22405	21390.3	50973.3	31774.9	45452.1	6137.23	1.86726	0.353823	0.21443	1.54126
XMH28265.1	GFV12_04295	YeiH family protein	112.787	73.9158	56.9287	77.2397	321.751	233.11	257.429	164.24	4.95807	1.7284e-06	1.14914e-07	28.1049
XMH26671.1	GFV12_04310	CTP synthase	3187.51	2951.52	3158.72	3031.18	3224.05	3104.38	3023.21	4447.56	1.17633	0.52115	0.372425	0.795556
XMH26672.1	GFV12_04315	3-deoxy-manno-octulosonate cytidylyltransferase	44.3993	54.1589	59.2593	56.4035	69.1864	43.6333	40.9097	20.7575	0.745751	0.545963	0.400468	0.70692
XMH26673.1	GFV12_04320	phosphoribosylformylglycinamidine synthase subunit (PurQ)	841.838	688.508	770.718	693.313	838.002	798.413	816.016	881.97	1.16764	0.508438	0.360115	0.837492
XMH26674.1	GFV12_04325	phosphoribosylformylglycinamidine synthase subunit (PurS)	403.929	368.701	337.331	298.161	356.514	353.092	364.493	134.311	0.802279	0.627261	0.497043	0.461244
XMH26678.1	GFV12_04345	bactofilin family protein	1270.47	1378.1	1201.27	1193.71	1591.67	1679.16	1803.74	1493.14	1.46377	0.0543282	0.0168376	5.71323
XMH26681.1	GFV12_04360	D-aminoacyl-tRNA deacylase	167.624	175.175	204.4	161.561	183.557	209.293	118.487	96.6432	0.802373	0.577847	0.438286	0.600767
XMH26684.1	GFV12_04375	HAD-IIA family hydrolase	760.329	762.002	763.379	758.066	926.463	875.79	484.107	495.967	0.878659	0.727436	0.620837	0.244692
XMH26685.1	GFV12_04385	fumarase	2751.27	2905.71	3066.32	2970.27	3248.56	3512.03	2384.29	3945.09	1.17665	0.542902	0.397048	0.717249
XMH26686.1	GFV12_04390	malate dehydrogenase	3272.69	3254.15	3476.66	3412.56	3659.56	4827.21	3634.91	1953.31	1.07169	0.848205	0.78951	0.0712607
XMH26687.1	GFV12_04395	membrane hydrogenase (EchF)	358.885	380.967	347.038	402.129	2073.95	2350.66	2434.1	2949.87	15.1479	1.74574e-44	1.18436e-46	205.712
XMH26688.1	GFV12_04400	membrane hydrogenase large catalytic subunit (EchE)	1723.01	1721.54	1833.11	1930.25	8746.02	9975.78	10521.9	4657.75	9.33134	2.97933e-15	6.87227e-17	69.7093
XMH26689.1	GFV12_04405	membrane hydrogenase (EchD)	366.301	351.624	375.698	386.435	2524.12	2532.19	2401.58	1672.99	13.7838	2.46032e-36	2.3368e-38	167.713
XMH26690.1	GFV12_04410	membrane hydrogenase (EchC)	1022.9	966.9	949.601	972.745	5081.13	5301.32	5187.03	5215.66	11.1219	2.32705e-52	3.15747e-55	245.024
XMH26691.1	GFV12_04415	membrane hydrogenase (EchB)	232.064	234.311	243.595	240.598	1118.22	1245.81	1349.65	250.072	7.82508	5.77049e-05	5.55909e-06	20.6343
XMH26692.1	GFV12_04420	membrane hydrogenase (EchA)	645.077	619.399	658.52	704.096	3401.65	3134.21	3296.14	1766.98	8.51366	1.60678e-17	2.83422e-19	80.5501
XMH26693.1	GFV12_04425	hydrogenase large catalytic subunit (HydA)	2196.23	2152.5	2226.79	2298.63	10933.5	11604.3	12176.1	10441	10.4537	7.15884e-47	2.91405e-49	217.671
XMH26694.1	GFV12_04430	hydrogenase (HydD)	319.063	303.934	335.952	316.249	2383.26	1796.21	2291.61	2653.86	17.0635	6.30143e-46	3.42004e-48	212.768
XMH26695.1	GFV12_04435	hydrogenase FAD/NAD(P)-binding (HydC)	1009.91	1053.08	1056.79	1117.7	5026.9	5974.76	7752.21	6760.75	13.3223	1.49877e-38	1.22016e-40	178.163
XMH26696.1	GFV12_04440	hydrogenase (HydB)	369.991	361.697	404.336	411.352	2891.45	2234.6	3041.58	3179.16	17.683	2.93117e-48	7.95434e-51	224.84
XMH26701.1	GFV12_04465	CDC27 family protein	202.754	276.197	271.869	265.138	126.214	180.497	169.797	257.196	0.624549	0.160981	0.0720812	3.23498
XMH26702.1	GFV12_04470	DUF507 family protein	867.825	927.196	878.98	838.441	673.71	633.758	584.628	678.428	0.637201	0.0248335	0.00643582	7.42404
XMH26705.1	GFV12_04485	outer membrane protein assembly factor	29.6375	24.6787	25.8214	24.8597	36.2014	24.7879	24.1425	42.8578	1.32185	0.492306	0.343345	0.897902
XMH26706.1	GFV12_04490	radical SAM protein	63.8556	69.6927	79.5695	91.6135	51.3709	65.4566	76.4298	47.8271	0.715097	0.31289	0.18197	1.78146
XMH26708.1	GFV12_04500	hypothetical protein	55.4256	76.1278	56.2371	64.5584	88.497	102.184	101.461	38.1472	1.47404	0.385007	0.242392	1.36663
XMH26709.1	GFV12_04505	AAA family ATPase	140.631	162.237	161.67	135.573	156.998	228.14	213.603	201.267	1.51366	0.113775	0.0463129	3.97018
XMH26710.1	GFV12_04510	PhoH family protein	36.0234	39.3645	36.8799	42.45	74.3859	40.6599	49.1974	31.5596	1.40469	0.408296	0.267027	1.23196
XMH26711.1	GFV12_04515	HD family phosphohydrolase	65.6504	68.6811	58.0652	56.151	129.871	84.3085	105.669	61.3945	1.85218	0.0731084	0.0257913	4.96996
XMH26715.1	GFV12_04535	nitrilase-related carbon-nitrogen hydrolase	280.7	242.979	281.974	291.907	169.924	210.255	317.267	150.126	0.689207	0.298549	0.168921	1.89249
XMH26716.1	GFV12_04540	NAD+ synthase	87.9728	92.6424	80.3444	74.6926	55.7023	97.2047	126.574	85.9172	1.1305	0.755607	0.660259	0.193209
XMH26717.1	GFV12_04545	TldD/PmbA family protein	278.721	285.154	379.133	343.611	228.587	239.015	234.729	308.444	0.705348	0.209671	0.103825	2.64578
XMH26718.1	GFV12_04550	glutamine amidotransferase-related protein	879.901	934.571	936.365	844.012	681.16	695.258	611.839	323.448	0.529143	0.0475073	0.0137945	6.06425
XMH26721.1	GFV12_04565	efflux RND transporter periplasmic adaptor subunit	380.323	405.898	367.503	373.635	883.743	951.185	1040.99	1045.14	3.89321	2.38755e-13	5.83119e-15	60.9578
XMH26722.1	GFV12_04570	efflux RND transporter permease subunit	76.674	92.4865	70.0085	86.6461	159.879	165.668	154.875	87.5458	2.22723	0.010527	0.00237107	9.23751
XMH26723.1	GFV12_04575	hypothetical protein	1109.22	1145.03	1096.75	1138.24	1253.45	1816.03	2302.25	2797.73	2.37162	0.00301931	0.000536675	11.9837
XMH26724.1	GFV12_04580	LysM peptidoglycan-binding domain-containing protein	2702.11	2937.72	3174.39	3240.78	3366.05	3972.24	5667.88	2807.67	1.47931	0.199344	0.0954795	2.77947
XMH26728.1	GFV12_04600	L-seryl-tRNA(Sec) selenium transferase	272.003	281.218	255.701	248.07	535.794	483.02	464.046	1060.31	3.54626	0.000295042	3.60296e-05	17.0699
XMH26729.1	GFV12_04605	fumarase	1079.84	1046.24	1018.42	919.549	1126.21	975.944	731.302	1184.2	0.983339	0.954264	0.933547	0.00695265
XMH26732.1	GFV12_04620	ferritin-like domain-containing protein	2397.3	2447.89	2115.04	1915.51	8146.97	5596.85	7487.37	4239.47	4.5756	4.77299e-09	2.0724e-10	40.3972
XMH26733.1	GFV12_04625	aspartate--tRNA ligase	1039.98	971.899	1149.73	1082.16	864.832	782.525	807.746	1530.54	0.913197	0.80074	0.71793	0.130484
XMH26735.1	GFV12_04635	prephenate dehydrogenase	488.759	516.948	485.89	437.391	1057.59	900.594	614.957	1060.1	2.49153	0.000378077	4.77085e-05	16.5371
XMH26736.1	GFV12_04640	class II aldolase/adducin family protein	264.657	295.086	323.351	308.257	500.466	588.194	438.84	276.83	1.81989	0.0642206	0.0218716	5.25597
XMH26737.1	GFV12_04645	DUF4388 domain-containing protein	61.7275	64.7541	71.7896	58.7518	263.127	239.082	236.439	130.819	5.76652	3.86052e-09	1.57145e-10	40.9379
XMH26740.1	GFV12_04660	ATP-binding protein	161.206	141.184	148.802	187.636	196.215	106.106	117.403	96.4892	0.735696	0.408296	0.266878	1.23272
XMH26741.1	GFV12_04665	D-glycero-beta-D-manno-heptose-7-phosphate kinase	160.251	189.082	166.417	170.905	113.304	157.702	135.175	102.68	0.65038	0.111474	0.044771	4.02725
XMH26743.1	GFV12_04675	isoleucine--tRNA ligase	2672.74	2581.25	2618.21	2656.48	2295.27	2199.84	1904.5	1724.01	0.688001	0.0651046	0.022261	5.22527
XMH26744.1	GFV12_04680	radical SAM protein	132.365	157.769	173.869	170.001	146.258	126.943	113.225	141.923	0.768029	0.328069	0.194684	1.68181
XMH26746.1	GFV12_04690	NAD-binding protein	347.092	397.821	316.755	334.956	514.512	525.671	606.39	737.743	2.16156	0.00155752	0.000247259	13.4328
XMH26747.1	GFV12_04695	phenylalanine--tRNA ligase subunit alpha	925.125	948.108	963.901	947.319	882.919	865.849	1025.5	977.969	0.987589	0.956405	0.938237	0.00600398
XMH26748.1	GFV12_04700	phenylalanine--tRNA ligase subunit beta	2458.71	2381.25	2321.42	2350.72	2647.5	2346.63	2653.36	2462.53	1.09192	0.678702	0.55346	0.351156
XMH26751.1	GFV12_04715	ribonuclease Y	1725.36	1689.07	1376.91	1476.35	1414.57	1610.71	1573.38	1342.93	0.925955	0.746036	0.64634	0.210546
XMH26752.1	GFV12_04720	selenocysteine-specific translation elongation factor	31.5516	27.508	34.3077	33.3378	19.3255	26.7778	23.0887	20.2565	0.607664	0.15779	0.0700101	3.28278
XMH26754.1	GFV12_04730	formate-dependent phosphoribosylglycinamide formyltransferase	429.726	387.816	447.352	471.923	417.409	341.172	315.409	460.125	0.83551	0.536094	0.388916	0.742328
XMH26757.1	GFV12_04745	membrane protein insertase (YidC)	300.984	281.46	267.01	307.491	367.083	339.213	337.242	147.847	1.04364	0.918345	0.884701	0.0210286
XMH26760.1	GFV12_04760	50S ribosomal protein L34	188.722	182.233	212.41	255.721	187.005	181.479	199.142	735.787	1.89169	0.31289	0.181879	1.7822
XMH26766.1	GFV12_04790	SIS domain-containing protein	211.167	211.84	185.692	168.848	141.098	271.784	208.45	221.303	1.12301	0.740277	0.637824	0.2216
XMH26767.1	GFV12_04795	hypothetical protein	2016.81	1935.44	2018.18	1900.9	3032.84	3041.92	4331.21	2600.67	2.06381	0.00140076	0.000218571	13.6643
XMH26769.1	GFV12_04805	biosynthetic-type acetolactate synthase large subunit	1981.66	1994.19	1862.92	1868.62	2030.61	2217.7	2301.45	5072.64	1.80865	0.120174	0.0497327	3.85045
XMH26770.1	GFV12_04810	acetolactate synthase small subunit	463.888	435.419	447.192	468.05	482.582	507.809	580.276	723.208	1.40155	0.202476	0.0978037	2.741
XMH26771.1	GFV12_04815	ketol-acid reductoisomerase	7050.36	7058.77	8272.46	8740.55	3655.55	3346.36	4362.02	2421.42	0.308899	8.70113e-07	5.07665e-08	29.6873
XMH26773.1	GFV12_04825	serine O-acetyltransferase	94.3071	102.569	74.6119	79.1778	181.209	127.946	138.231	197.785	2.40283	0.00166913	0.000269506	13.2713
XMH26778.1	GFV12_04850	2,5-diamino-6-(ribosylamino)-4(3H)-pyrimidinone 5'-phosphate reductase	341.85	339.405	362.455	346.39	271.2	307.468	208.577	114.407	0.535951	0.0987677	0.0385958	4.27857
XMH26780.1	GFV12_04860	UDP-glucose dehydrogenase family protein	1815.19	1835.82	1785.55	1759.91	1489.3	1526.4	1178.59	1347.98	0.686087	0.0602826	0.0197943	5.42995
XMH26781.1	GFV12_04865	Ppx/GppA family phosphatase	73.1764	81.7068	105.663	109.299	41.8333	65.4549	40.997	42.9921	0.386885	0.00236856	0.000411623	12.4787
XMH26785.1	GFV12_04885	IS256 family transposase	55.7767	48.7287	44.4208	34.0913	44.7793	24.7764	21.0836	39.8158	0.611702	0.239825	0.123329	2.37452
XMH26788.1	GFV12_04900	class II SORL domain-containing protein	3354.07	3407.17	3418.29	3208.34	4445.29	5657.35	2859.91	7395.54	1.83059	0.0764863	0.0271905	4.87867
XMH26789.1	GFV12_04905	SufB/SufD family protein	1279.66	1376.17	1217.83	1310.95	1729.43	2254.43	1599.6	2590.53	1.92823	0.00550123	0.00105994	10.7198
XMH26790.1	GFV12_04910	ABC transporter ATP-binding protein	1400.06	1451.35	1263.1	1409.74	2117.92	2665.05	1912.76	2093.8	1.95421	0.000703451	0.000102129	15.0969
XMH26791.1	GFV12_04925	Hsp20/alpha crystallin family protein	2093.69	1883.15	1713.12	1677.4	3948.57	2432.92	3644.18	3930.87	2.51321	7.26026e-05	7.27083e-06	20.1206
XMH26792.1	GFV12_04930	phosphoribosylanthranilate isomerase	135.243	149.586	123.815	128.343	138.733	135.883	95.4252	106.116	0.841614	0.568436	0.422664	0.642897
XMH26795.1	GFV12_04950	ATP-dependent Clp protease ATP-binding subunit (ClpX)	634.426	658.469	633.112	661.2	501.841	631.795	375.168	506.735	0.697592	0.183002	0.0856659	2.95399
XMH26796.1	GFV12_04955	triose-phosphate isomerase	843.673	832.591	933.502	933.581	873.219	792.459	544.861	725.704	0.762517	0.307559	0.175271	1.83727
XMH26799.1	GFV12_04970	[protein-PII] uridylyltransferase	22.2866	25.8242	21.2977	25.0512	17.116	14.8686	21.9638	0.542298	0.458	0.284324	0.157015	2.00274
XMH26801.1	GFV12_04980	2,3-bisphosphoglycerate-independent phosphoglycerate mutase	911.226	973.808	1159.06	1165.41	832.775	1025.55	666.36	763.218	0.700266	0.17174	0.078328	3.09926
XMH26802.1	GFV12_04985	2,3,4,5-tetrahydropyridine-2,6-dicarboxylate N-succinyltransferase	278.965	209.045	301.578	321.696	160.282	129.901	173.968	115.4	0.3911	0.000627925	8.60521e-05	15.4204
XMH26806.1	GFV12_05005	GGDEF domain-containing protein	198.857	190.427	202.141	214.906	372.478	577.305	550.655	254.313	3.06655	0.000703451	0.000101479	15.109
XMH26808.1	GFV12_05015	flagellar biosynthesis anti-sigma factor (FlgM)	156.113	111.149	125.984	150.079	40.8224	44.6028	37.8996	16.1094	0.140967	1.82823e-08	8.68222e-10	37.6005
XMH26810.1	GFV12_05025	potassium channel family protein	198.233	215.614	189.473	187.447	204.9	193.408	177.048	88.109	0.777254	0.519858	0.368909	0.807337
XMH26812.1	GFV12_05035	acyl-ACP--UDP-N-acetylglucosamine O-acyltransferase	51.892	51.378	62.0699	55.4737	41.7042	46.6126	33.6204	43.7318	0.660385	0.165389	0.0742793	3.18583
XMH26815.1	GFV12_05050	response regulator	2453.05	2568.24	2464.6	2466.98	3059.59	3291.85	3523.79	3257.35	1.49175	0.0267202	0.00703354	7.26438
XMH26816.1	GFV12_05055	hypothetical protein	806.425	928.734	831.566	846.517	1013.16	1404.44	1438.1	1395.43	1.86138	0.00387285	0.000725174	11.4236
XMH28283.1	GFV12_05060	Maf family protein	411.219	443.915	556.677	550.624	334.233	334.232	339.455	97.1752	0.436819	0.0782115	0.0284406	4.80116
XMH26817.1	GFV12_05065	ribonuclease III	532.354	529.832	418.389	452.202	805.859	728.994	552.123	1227.14	2.17621	0.0160229	0.00384811	8.35413
XMH26818.1	GFV12_05070	beta-ketoacyl-ACP synthase II	2119.8	2435.54	2556.4	2695.41	1549.19	1878.49	1380.79	1547.25	0.534879	0.00195902	0.000329604	12.8942
XMH26819.1	GFV12_05075	bacterio-opsin activator	1383.5	1670.76	1659.87	1428.34	1563.94	1676.18	1350.31	982.529	0.86925	0.62953	0.501403	0.451965
XMH26820.1	GFV12_05080	type IV-A pilus assembly ATPase (PilB)	27.6928	33.9188	30.4419	44.4686	14.0931	18.8233	37.6823	65.6611	1.00203	0.996629	0.996629	1.78485e-05
XMH26821.1	GFV12_05085	DUF190 domain-containing protein	51.9257	30.9952	60.2397	70.4763	44.8515	14.8454	39.8509	52.0455	0.609193	0.363675	0.224521	1.47524
XMH26822.1	GFV12_05090	type I 3-dehydroquinate dehydratase	376.06	343.859	307.675	280.564	401.285	363.01	313.247	312.512	1.09181	0.760704	0.666777	0.185395
XMH26825.1	GFV12_05105	hydroxymethylbilane synthase	4599.12	4480.4	4410.28	4230.81	2782.19	2373.39	2354.99	2055.28	0.410909	9.9785e-07	5.95731e-08	29.3772
XMH26827.1	GFV12_05115	porphobilinogen synthase	2763.32	2557.19	3368.61	3539.18	2380.81	2102.63	2544.53	5189.51	0.99871	0.996629	0.996597	1.81951e-05
XMH26845.1	GFV12_05210	ORF6C domain-containing protein	837.245	908.849	898.418	842.149	440.088	610.944	739.568	729.263	0.625771	0.0768	0.0274062	4.86504
XMH26854.1	GFV12_05255	ParB N-terminal domain-containing protein	99.0133	110.014	85.7972	91.2869	124.843	111.082	108.957	164.488	1.48744	0.172059	0.078909	3.08723
XMH26861.1	GFV12_05295	OmpH family outer membrane protein	16.5459	21.9621	22.1422	13.6804	32.9567	36.7218	18.9113	29.5729	1.9411	0.101645	0.0402719	4.20639
XMH26881.1	GFV12_05400	DNA polymerase III subunit gamma/tau	184.225	210.002	198.676	228.146	171.97	202.33	220.991	196.678	0.949395	0.84749	0.787694	0.0725259
XMH26882.1	GFV12_05405	glutamate synthase-related protein	3311.54	2920.25	3170.65	3172.39	3413.06	3292.82	3507.17	7164.88	1.59469	0.18936	0.089156	2.88955
XMH26883.1	GFV12_05410	4Fe-4S dicluster domain-containing protein	466.621	373.856	410.134	397.743	726.809	444.318	474.602	1169.29	2.16418	0.0558049	0.0176386	5.63169
XMH26884.1	GFV12_05415	NADH sulfur oxidoreductase	3184.63	2883.56	3048.63	3103.12	4149.56	3047.84	3169.91	7985.63	1.79818	0.134569	0.0582473	3.5866
XMH26885.1	GFV12_05420	class II glutamine amidotransferase	2840.21	2365.52	2669.79	2549.16	2666.84	2404.15	2737.24	5635.68	1.44328	0.331757	0.198064	1.6566
XMH26886.1	GFV12_05425	hypothetical protein	2000.33	1646.69	1961.05	2083.97	1799.96	1351.82	1864.63	2797.37	1.02275	0.949031	0.924292	0.00903044
XMH26887.1	GFV12_05430	tryptophan synthase subunit beta	833.355	870.996	904.687	955.611	841.331	791.455	620.298	1974.52	1.27923	0.619915	0.481573	0.495298
XMH26889.1	GFV12_05440	ATP-dependent Clp protease ATP-binding subunit	8841.85	9267.18	7936.31	7927.27	18203.9	15653.9	20703.2	24950.5	3.4101	1.01406e-08	4.54057e-10	38.8654
XMH26890.1	GFV12_05445	MerR family transcriptional regulator	688.899	745.414	880.796	933.603	859.335	829.162	948.972	440.214	0.925178	0.832911	0.768305	0.0867848
XMH26891.1	GFV12_05450	ADP-glyceromanno-heptose 6-epimerase	1303.84	1268.94	1456.47	1423.74	1141.36	1296.3	1207.88	2301.67	1.13315	0.726614	0.61915	0.247064
XMH26892.1	GFV12_05455	hypothetical protein	545.61	587.091	612.99	630.937	333.24	312.4	306.017	243.612	0.371203	6.20758e-06	4.71675e-07	25.3763
XMH26893.1	GFV12_05460	3-dehydroquinate synthase II	5162.89	4907.44	4945.15	4671.02	4370.66	4093.22	4514.89	5740.85	0.929826	0.762635	0.670817	0.180648
XMH26894.1	GFV12_05465	YggS family pyridoxal phosphate-dependent enzyme	1178.94	1346.24	1458.56	1339.9	1016.37	1050.33	636.032	729.936	0.531054	0.0145122	0.00340652	8.57584
XMH26895.1	GFV12_05470	hypothetical protein	125.878	138.445	109.833	122.716	121.78	150.761	169.612	177.362	1.37298	0.252075	0.133391	2.25259
XMH26902.1	GFV12_05515	preprotein translocase subunit (SecA)	3036.56	3217.54	3152.29	3356.3	2790.68	2977.43	2808.48	3589.52	0.933147	0.762635	0.669534	0.182147
XMH26904.1	GFV12_05525	DegQ family serine endoprotease	3580.33	3372.59	3451.83	3553.06	2654.03	2841.55	2988.61	1343.8	0.602914	0.111573	0.0451135	4.01439
XMH26905.1	GFV12_05530	RNA polymerase sigma factor (RpoD/SigA)	1750.35	1770.7	1649.65	1540.07	1337.75	1404.4	1215.24	1836.21	0.808719	0.392793	0.250492	1.32056
XMH26908.1	GFV12_05545	motility protein A	218.639	241.345	217.26	221.697	171.946	132.881	222.013	111.6	0.610932	0.121645	0.0511666	3.80281
XMH26909.1	GFV12_05550	FAD-binding oxidoreductase	357.4	434.713	375.174	391.483	399.257	411.608	394.917	348.667	0.996373	0.991113	0.984389	0.000382835
XMH26913.1	GFV12_05570	ATP citrate lyase alpha subunit	17031.2	15373.1	17348.9	17268.6	30819.2	22832.6	29124.4	31321.2	2.15447	0.000112591	1.17633e-05	19.2013
XMH26914.1	GFV12_05575	ATP citrate lyase beta subunit	10731	9820.03	11040.6	10722.2	23595	16740.9	20086.3	36199.5	3.29099	2.75543e-05	2.39277e-06	22.2507
XMH26915.1	GFV12_05580	isocitrate dehydrogenase	21623.5	20710.5	23406.7	22538.8	39587.2	30548	28139.9	90666.9	2.99755	0.0120301	0.00277492	8.94985
XMH26916.1	GFV12_05585	aconitase	15442.9	14192.9	15695.6	16620.4	20187.6	20338.2	25491.6	49315.5	2.4512	0.012933	0.00300074	8.80702
XMH26918.1	GFV12_05595	hypothetical protein	656.458	657.301	618.096	563.937	1472.62	825.194	1233.72	309.832	1.86227	0.241421	0.125133	2.35187
XMH26919.1	GFV12_05600	DUF505 domain-containing protein	7068.84	7200.87	7108.74	6479.9	4851.11	5042.39	7107.4	2007.19	0.576102	0.197957	0.0940292	2.80401
XMH26921.1	GFV12_05610	phosphate ABC transporter ATP-binding protein (PstB)	492.681	481.385	453.713	479.192	415.372	495.91	514.309	510.048	1.02162	0.934915	0.907007	0.0136456
XMH26924.1	GFV12_05625	DNA polymerase III subunit alpha	111.843	106.106	94.9154	92.9734	294.159	187.461	149.845	309.099	3.35372	0.000200545	2.3867e-05	17.8528
XMH26925.1	GFV12_05630	acetyl-CoA carboxylase carboxyltransferase subunit alpha	625.778	674.622	674.411	682.113	1149.65	1155.48	1283.08	1548.93	2.58739	1.59178e-06	1.01511e-07	28.345
XMH26930.1	GFV12_05655	efflux RND transporter periplasmic adaptor subunit	162.89	183.354	169.04	182.784	107.001	193.405	258.581	262.929	1.2653	0.571736	0.427822	0.628729
XMH26933.1	GFV12_05670	cold-shock protein	367.016	210.748	193.896	200.197	640.56	189.417	165.661	110.628	1.20514	0.805679	0.724783	0.123956
XMH28287.1	GFV12_05690	adenine phosphoribosyltransferase	653.913	686.953	622.022	789.737	308.796	344.132	431.69	687.61	0.529473	0.0675787	0.0234737	5.1331
XMH26936.1	GFV12_05695	transglycosylase domain-containing protein	157.38	146.605	164.473	172.667	150.597	151.74	178.062	234.323	1.16775	0.619998	0.482875	0.492363
XMH26937.1	GFV12_05700	DNA gyrase subunit A	917.687	948.998	894.513	893.701	998.159	874.774	1085.19	1185.33	1.198	0.44019	0.293858	1.10186
XMH26938.1	GFV12_05705	serine--tRNA ligase	521.424	553.017	613.83	638.245	438.835	382.825	457.801	278.407	0.561017	0.0356062	0.00956585	6.71401
XMH26943.1	GFV12_05730	LPS export ABC transporter ATP-binding protein	123.104	125.561	130.274	123.661	174.908	164.657	162.287	77.976	1.2301	0.595767	0.455111	0.557891
XMH26944.1	GFV12_05735	lipopolysaccharide transport periplasmic protein (LptA)	58.3608	61.4903	69.4458	75.9185	44.9359	55.5407	77.3802	0.85829	0.565624	0.616278	0.476633	0.506558
XMH26949.1	GFV12_05760	3-isopropylmalate dehydratase small subunit	2005.92	1816.42	1980.5	1748.71	1999.5	2024.31	1559.85	1714.88	0.9521	0.832911	0.768493	0.0866399
XMH26950.1	GFV12_05765	3-isopropylmalate dehydrogenase	3483.98	3192.8	3327.94	3163.3	3738.44	3001.24	3035.75	1327.64	0.78191	0.54017	0.394317	0.725589
XMH26951.1	GFV12_05770	aspartate-semialdehyde dehydrogenase	2799.48	2808.54	2910.16	2729.27	3672.22	2681.87	1874.19	3523.39	1.06524	0.845077	0.782146	0.0764649
XMH26952.1	GFV12_05775	roadblock/LC7 domain-containing protein	49.9356	63.3314	93.7251	121.673	24.8001	55.5396	41.9921	0.863291	0.242535	0.171564	0.0777509	3.1113
XMH26953.1	GFV12_05780	metal-dependent hydrolase	3575.42	4369.18	4665.16	4710.8	4547.79	5754.55	4128.35	3356.51	1.03917	0.895918	0.854041	0.0338432
XMH26955.1	GFV12_05795	LysM peptidoglycan-binding domain-containing protein	81.3918	72.2636	99.8197	110.883	49.3557	83.3026	94.2931	187.103	1.20449	0.741182	0.639609	0.219254
XMH26956.1	GFV12_05800	twin-arginine translocation protein, TatA/E family subunit	103.511	107.982	90.3062	95.7804	187.766	178.538	211.445	267.104	2.95676	9.54603e-06	7.51248e-07	24.479
XMH26968.1	GFV12_05860	DsrE family protein	396.232	438.219	415.767	384.876	526.25	651.652	401.281	627.656	1.5408	0.1177	0.04823	3.90195
XMH26971.1	GFV12_05880	3'-5' exoribonuclease YhaM family protein	45.2949	40.1988	41.4653	42.3581	71.3562	65.4736	87.7538	30.5495	1.80443	0.158387	0.0704899	3.27157
XMH26972.1	GFV12_05885	phosphoribosylformylglycinamidine cyclo-ligase	1276.12	1419.5	1291.04	1392.42	1710	1372.68	1068.56	691.606	0.859546	0.693977	0.573449	0.316946
XMH26976.1	GFV12_05905	NAD(P)H-dependent flavin oxidoreductase	1747.63	2012.06	1865.14	1839.43	1147.77	1423.25	973.308	788.677	0.456441	0.00135997	0.000210362	13.7362
XMH26977.1	GFV12_05910	tol-pal system protein (YbgF)	1468.75	1519.39	1278.01	1342.44	1289.69	1667.26	1878.08	1119.19	1.0903	0.767346	0.676764	0.173791
XMH26978.1	GFV12_05915	hypothetical protein	161.157	159.562	140.403	133.785	181.386	163.653	116.379	182.542	1.12008	0.722259	0.609433	0.261002
XMH26979.1	GFV12_05920	inositol-3-phosphate synthase	3237.52	3043.24	3238.21	3266.68	3316.91	2808.81	2496.38	4847.93	1.07802	0.816634	0.740376	0.109797
XMH26981.1	GFV12_05930	AmmeMemoRadiSam system protein B	505.581	629.142	490.651	463.394	581.778	637.752	579.257	444.649	1.10897	0.726614	0.619023	0.247242
XMH26982.1	GFV12_05935	ArsR/SmtB family transcription factor	732.521	697.749	643.121	578.767	874.2	929.355	501.905	850.722	1.28521	0.431518	0.286312	1.13688
XMH26983.1	GFV12_05940	thioredoxin	2319.85	2421.71	2450.95	2416.4	2695.43	2788.02	1620.65	611.117	0.728568	0.571736	0.428586	0.626651
XMH26984.1	GFV12_05945	thioredoxin-disulfide reductase (TrxB)	155.897	141.458	157.442	140.569	87.6345	46.5819	102.67	0.996439	0.266084	0.239825	0.123184	2.37636
XMH26985.1	GFV12_05950	disulfide reductase (TlpA)	1196.33	1234.95	1093.99	1275.9	1097.63	1714.86	1712.66	2878.28	1.86771	0.0714354	0.0250072	5.02339
XMH26988.1	GFV12_05965	SLC13 family permease	523.331	537.464	400.066	402.476	433.466	396.716	556.139	391.057	0.934268	0.82576	0.759654	0.0935961
XMH26989.1	GFV12_05970	YqhA family protein	32.2798	27.3032	25.6737	22.8519	154.473	21.7945	64.7857	0.793283	3.16848	0.385007	0.242148	1.36805
XMH26990.1	GFV12_05975	flagellar motor switch protein (FliG)	1072.33	1147.07	1009.07	1010.93	1433.58	1286.39	1316.69	1013.2	1.28734	0.279277	0.15347	2.03742
XMH26992.1	GFV12_05985	flagellar motor switch protein (FliN)	337.955	340.119	308.55	268.494	328.879	314.395	376.056	661.216	1.52314	0.259155	0.138544	2.19406
XMH26994.1	GFV12_05995	flagellar basal-body rod protein (FlgG)	296.75	240.446	273.874	294.953	119.776	86.2527	105.973	84.4328	0.227413	1.98194e-10	6.45408e-12	47.1866
XMH26999.1	GFV12_06025	flagellar biosynthesis protein (FlhF)	159.175	163.106	158.841	170.74	175.131	216.226	223.05	249.403	1.49927	0.100811	0.0397824	4.22714
XMH27007.1	GFV12_06065	flagellar basal-body MS-ring/collar protein (FliF)	506.478	540.028	476.742	473.535	570.081	716.112	751.977	510.428	1.42231	0.178904	0.0833189	2.99894
XMH27008.1	GFV12_06070	hypothetical protein	83.3441	88.9863	79.4463	71.0033	101.299	100.187	103.61	33.3497	1.07138	0.892812	0.844735	0.0383536
XMH27011.1	GFV12_06085	flagellar hook protein (FlgE)	455.424	463.75	537.734	546.488	499.763	532.592	632.72	1481.01	1.91813	0.158923	0.070944	3.26104
XMH27012.1	GFV12_06090	flagellar basal body-associated protein (FliL)	655.505	724.268	653.217	653.547	876.438	1207.08	1244.23	645.092	1.75849	0.0587254	0.0189546	5.5057
XMH27013.1	GFV12_06095	FliM/FliN family flagellar motor switch protein	105.603	99.0173	103.523	109.935	66.3682	113.076	151.676	46.9843	0.865525	0.77489	0.687623	0.161671
XMH27021.1	GFV12_06135	flagellar brake protein	1279.69	1476.2	1302.92	1341.46	1422.06	2078.87	2402.78	1386.49	1.54186	0.121645	0.0509977	3.80835
XMH27023.1	GFV12_06145	ATP synthase subunit B (AtpF)	2053.13	2170.47	1677.23	1696.95	2143.6	2027.28	2173.57	1590.69	1.06482	0.811826	0.732516	0.116814
XMH27024.1	GFV12_06150	ATP synthase subunit B' (AtpF')	2068.9	2064.09	1626.4	1549.18	1662.28	2071.91	2177.75	1905.06	1.10192	0.713642	0.597445	0.278866
XMH27025.1	GFV12_06155	ATP synthase subunit delta (AtpH)	6228.73	6166.36	5274.94	5270.16	6939.08	6915.95	6953.47	6523.92	1.28755	0.210711	0.105002	2.62788
XMH27026.1	GFV12_06160	ATP synthase subunit alpha (AtpA)	15588.6	15736.5	14720.9	14676.1	12010.2	13410.4	16420	9266.03	0.779823	0.362505	0.222815	1.48615
XMH27027.1	GFV12_06165	ATP synthase subunit gamma (AtpG)	6217.68	6150.84	5920.13	5778.1	5686.91	6022.32	7041.4	3438.99	0.889497	0.721674	0.607107	0.26441
XMH27028.1	GFV12_06170	ATP synthase subunit beta (AtpD)	21342.2	23708.4	21359	21377.6	17246.5	20304.5	23867.9	12327.2	0.777691	0.399366	0.257393	1.28272
XMH27029.1	GFV12_06175	ATP synthase subunit epsilon (AtpC)	1492.84	1453.34	1394.51	1379.39	1557.53	1396.47	1401.62	1522.95	1.0401	0.852309	0.795642	0.0670762
XMH27030.1	GFV12_06180	desulfoferrodoxin family protein	268.552	271.411	258.729	214.062	278.617	242.987	194.96	426.649	1.19038	0.649203	0.525897	0.402313
XMH27031.1	GFV12_06185	50S ribosomal protein L13	874.192	759.1	738.27	689.55	758.068	753.768	822.35	1713.5	1.4963	0.307898	0.176891	1.82356
XMH27032.1	GFV12_06190	30S ribosomal protein S9	1214.96	1048.82	1166.21	1321.28	767.825	862.856	908.341	2966.64	1.23737	0.726614	0.617195	0.24983
XMH27033.1	GFV12_06195	N-acetyl-gamma-glutamyl-phosphate reductase	288.094	286.174	315.303	308.537	152.894	172.553	233.639	277.3	0.594605	0.0819496	0.0305782	4.67649
XMH27041.1	GFV12_06235	histidinol dehydrogenase	6071.28	5936.18	6325.82	6138.17	7066.11	6626.33	6803.68	5336.04	1.08125	0.737806	0.63169	0.229776
XMH27045.1	GFV12_06255	SDH family Clp fold serine proteinase	62.0834	55.9077	65.6888	78.6941	51.3021	38.6616	80.5171	26.972	0.664832	0.379048	0.237612	1.3947
XMH27046.1	GFV12_06260	CarD family transcriptional regulator	1854.07	1886.24	1648.68	1493.84	1414.62	1830.9	1675	1452.44	0.895035	0.649203	0.525758	0.402584
XMH27047.1	GFV12_06265	PIN/TRAM domain-containing protein	270.284	392.592	376.225	360.152	168.955	384.837	500.478	187.563	0.84182	0.742035	0.641352	0.216979
XMH27048.1	GFV12_06270	2-C-methyl-D-erythritol 4-phosphate cytidylyltransferase	289.023	299.972	261.549	248.349	302.005	321.369	223.181	87.0941	0.790625	0.649203	0.525023	0.404014
XMH27049.1	GFV12_06275	RNA methyltransferase	137.958	143.037	133.028	138.472	166.444	146.79	105.906	168.846	1.09271	0.771746	0.683786	0.165895
XMH27051.1	GFV12_06285	phasin family protein	218.291	247.331	209.501	177.868	690.083	531.651	498.453	333.683	3.54814	2.23051e-05	1.87641e-06	22.7176
XMH28291.1	GFV12_06300	50S ribosomal protein L19	1086.28	1014.07	1123.79	1140.33	616.246	821.205	964.83	1894.41	0.977722	0.959762	0.945136	0.00473561
XMH27055.1	GFV12_06315	translation initiation factor IF-2	4433.94	4308.56	4128.06	4208.35	4879.84	4486.97	4787.24	8592.65	1.51192	0.173514	0.0802825	3.05917
XMH27056.1	GFV12_06320	NADPH-dependent glutamate synthase	5396.12	4767.88	5143.71	5407.77	7053.27	6140.34	6167.86	8342.25	1.5209	0.0505665	0.0150945	5.90541
XMH27057.1	GFV12_06325	sulfide/dihydroorotate dehydrogenase-like FAD/NAD-binding protein	3506.02	3027.53	3128.11	2985.83	5196.66	3922.64	3804.65	5551.1	1.72742	0.0160304	0.00387165	8.34305
XMH27061.1	GFV12_06360	macro domain-containing protein	102.774	101.751	126.738	117.331	82.3245	133.914	85.971	88.6734	0.821066	0.555452	0.41021	0.678192
XMH27062.1	GFV12_06365	16S rRNA (uracil(1498)-N(3))-methyltransferase	102.633	121.865	149.767	163.551	64.3313	154.732	211.367	130.775	1.06328	0.900871	0.863697	0.0294705
XMH27063.1	GFV12_06370	ATP-dependent Clp protease ATP-binding subunit	309.401	286.12	267.99	277.93	261.579	237.034	251.443	274.982	0.85572	0.538005	0.392007	0.732709
XMH27067.1	GFV12_06390	cytochrome c biogenesis protein (ResB)	3448.81	3605.57	3322.42	3323.11	2684.98	3027.03	3208.55	784.096	0.608111	0.316095	0.184853	1.75817
XMH27068.1	GFV12_06395	c-type cytochrome biogenesis protein (CcsB)	252.789	276.954	318.061	360.371	168.884	315.413	339.267	53.6215	0.629894	0.487947	0.33882	0.914891
XMH27072.1	GFV12_06420	MTH1187 family thiamine-binding protein	305.558	320.912	282.696	242.654	554.646	427.498	230.582	227.129	1.37967	0.474493	0.32384	0.973374
XMH27076.1	GFV12_06440	hypothetical protein	76.6839	74.9768	78.377	69.0233	101.462	137.881	152.774	182.682	2.55808	0.000703451	0.00010095	15.1189
XMH27077.1	GFV12_06445	50S ribosomal protein L20	552.701	541.714	603.353	647.167	356.861	676.414	715.468	1635.35	1.69829	0.323545	0.190966	1.71015
XMH27078.1	GFV12_06450	50S ribosomal protein L35	123.887	122.633	161.643	196.713	175.111	133.876	174.96	375.716	1.66133	0.284324	0.156865	2.00419
XMH28292.1	GFV12_06455	translation initiation factor IF-3	2573.51	2393.1	2327.83	2254.61	1688.05	2030.23	2145.44	6230.51	1.4064	0.536094	0.389886	0.739296
XMH27079.1	GFV12_06460	threonine--tRNA ligase	1969.74	1769.59	1989.7	1800.39	2210.84	1556.14	1826.93	2664.48	1.14239	0.635595	0.509683	0.434717
XMH27082.1	GFV12_06480	amidophosphoribosyltransferase	1169.6	1141.53	1068.23	1045.09	1357.86	1349.87	1248.65	1307.61	1.28484	0.209191	0.103034	2.65794
XMH27085.1	GFV12_06495	phosphoribosylaminoimidazolesuccinocarboxamide synthase	1945.67	2209.01	2232.87	2341.69	2413.59	1948.92	1465.61	868.463	0.68227	0.322017	0.18919	1.72391
XMH27086.1	GFV12_06500	tryptophan--tRNA ligase	618.62	666.681	547.944	505.849	666.102	626.83	498.709	741.111	1.12122	0.698118	0.577818	0.309775
XMH27087.1	GFV12_06505	bifunctional diaminohydroxyphosphoribosylaminopyrimidine deaminase/5-amino-6-(5-phosphoribosylamino)uracil reductase (RibD)	145.243	161.271	154.209	154.994	96.3483	180.507	139.43	471.539	1.69926	0.387128	0.244778	1.35286
XMH27088.1	GFV12_06510	class I SAM-dependent methyltransferase	224.2	246.849	216.316	229.095	135.762	153.716	157.216	206.464	0.612238	0.0566177	0.0179763	5.59846
XMH27092.1	GFV12_06530	glycosyltransferase	1616.92	1667.93	1647.78	1801.47	1599.22	1962.82	1474.97	1080.83	0.870921	0.63121	0.503598	0.447346
XMH27097.1	GFV12_06555	glycosyltransferase	681.595	632.635	737.544	783.095	658.7	576.234	785.57	490.878	0.839892	0.547259	0.402461	0.700959
XMH27099.1	GFV12_06565	flagellin	10215.8	9097.15	8214.92	7865.81	3669.5	3615.14	11920.5	1339.13	0.456226	0.268601	0.144687	2.12739
XMH27100.1	GFV12_06570	flagellar protein (FlaG)	459.368	442.891	487.114	477.424	404.653	439.375	330.079	420.667	0.796654	0.373221	0.23244	1.42587
XMH27101.1	GFV12_06575	flagellar filament capping protein (FliD)	345.999	297.516	332.304	322.736	70.7864	59.467	69.3693	41.1376	0.0879028	6.35566e-23	8.62369e-25	105.69
XMH27102.1	GFV12_06580	flagellar export chaperone (FliS)	378.998	343.093	423.626	471.396	162.518	216.198	155.219	116.877	0.26927	1.84255e-06	1.27503e-07	27.9037
XMH27104.1	GFV12_06590	dethiobiotin synthase	170.588	182.757	182.318	184.94	80.2812	90.2338	99.6147	60.7289	0.326192	3.64062e-06	2.66748e-07	26.4766
XMH27106.1	GFV12_06600	NAD-binding protein	74.8775	73.1929	59.8468	64.4319	134.283	125.982	113.065	122.629	2.36842	0.000146885	1.63427e-05	18.5741
XMH27109.1	GFV12_06615	branched-chain amino acid transaminase	929.955	883.157	988.167	1051.05	664.097	641.694	723.86	58.661	0.413316	0.245114	0.127712	2.3201
XMH27114.1	GFV12_06640	chorismate synthase	70.4529	72.5404	74.0405	73.0415	23.7542	61.4915	39.9276	80.3422	0.607621	0.286213	0.159223	1.98159
XMH27115.1	GFV12_06645	YjbH domain-containing protein	142.653	167.985	166.51	194.212	101.557	113.056	152.882	26.1552	0.463066	0.178904	0.0835049	2.99533
XMH27117.1	GFV12_06655	SLBB domain-containing protein	4535.86	4832.25	4561.58	4844.65	3438.79	4357.04	5484.8	5698.51	1.01572	0.956405	0.937456	0.00615713
XMH27118.1	GFV12_06660	GumC family protein	1350.22	1370.84	1425.09	1434.89	1004.73	1335.98	1552.36	1114.06	0.85523	0.550363	0.405491	0.691982
XMH27122.1	GFV12_06685	dTDP-4-dehydrorhamnose reductase	350.02	355.744	403.001	392.458	365.111	354.076	492.179	203.76	0.91873	0.82576	0.758808	0.0942772
XMH27123.1	GFV12_06690	dTDP-glucose 4,6-dehydratase	930.666	840.717	1007.35	950.071	877.601	819.228	834.948	1481.9	1.11172	0.751962	0.655034	0.199613
XMH27125.1	GFV12_06700	glucose-1-phosphate thymidylyltransferase (RfbA)	41.6191	41.1961	45.2692	52.7027	48.0249	54.5602	33.6084	50.8581	1.04937	0.893735	0.848311	0.0365856
XMH27126.1	GFV12_06705	hypothetical protein	1613.99	1723.71	1740.07	1729.26	2390.15	2449.81	3085.76	1376.96	1.56934	0.142543	0.0628582	3.46032
XMH27128.1	GFV12_06715	hypothetical protein	182.298	226.469	230.113	220.642	131.553	279.709	412.347	143.877	1.18578	0.746766	0.648481	0.207821
XMH27135.1	GFV12_06755	type II toxin-antitoxin system HicB family antitoxin	52.8425	49.536	77.062	72.3184	46.981	42.642	32.5737	0.814175	0.356199	0.291617	0.163416	1.94232
XMH27136.1	GFV12_06760	sugar transferase	256.633	284.478	268.157	291.078	151.777	147.757	184.436	168.495	0.470082	0.000515857	6.71944e-05	15.8883
XMH27137.1	GFV12_06765	mannose-1-phosphate guanylyltransferase/mannose-6-phosphate isomerase	644.474	663.802	676.439	638.855	517.94	546.473	663.121	1326.69	1.2452	0.620183	0.48386	0.49015
XMH27138.1	GFV12_06775	GDP-L-fucose synthase family protein	2158.83	2344.88	2212.61	2241.09	1386.9	1582.93	1113.69	1042.41	0.447085	0.000146958	1.65502e-05	18.55
XMH27139.1	GFV12_06780	GDP-mannose 4,6-dehydratase	2100.33	2095.2	2353.92	2270.5	1338.94	1501.59	1459.34	3386.64	0.81998	0.642541	0.516997	0.41988
XMH27142.1	GFV12_06800	ADP-glyceromanno-heptose 6-epimerase	2609.73	2471.17	2699.55	2600.12	1870.51	1733.67	1973.63	2978.29	0.756475	0.307898	0.177181	1.82111
XMH27143.1	GFV12_06805	bifunctional D-glycero-beta-D-manno-heptose-7-phosphate kinase/D-glycero-beta-D-manno-heptose 1-phosphate adenylyltransferase (HldE)	1113.15	1306.79	1190.37	1204.08	909.674	998.752	1047.55	948.498	0.739229	0.135873	0.0591795	3.56023
XMH27144.1	GFV12_06810	D-sedoheptulose 7-phosphate isomerase	174.111	265.435	332.484	350.745	89.9333	58.477	81.9037	1.07234	0.102155	0.0335125	0.00895789	6.8312
XMH27147.1	GFV12_06825	UDP-glucuronic acid decarboxylase family protein	1625.28	1935.84	1803.13	1835.68	1148.87	1252.65	1403.74	1473.43	0.638895	0.0267408	0.00707524	7.25377
XMH27148.1	GFV12_06830	nucleotide sugar dehydrogenase	4282.3	4417.08	4648.73	4242.79	2871.86	2612.43	2215.69	2920.85	0.482848	9.23324e-05	9.52139e-06	19.6051
XMH27149.1	GFV12_06835	hypothetical protein	103.741	117.491	106.316	136.899	67.4292	94.2185	102.649	64.1368	0.608015	0.102573	0.0407786	4.18519
XMH27150.1	GFV12_06840	sulfotransferase family protein	917.633	1101.26	983.237	1063.65	855.246	1200.11	1291.51	1085.02	1.13251	0.63954	0.513715	0.426493
XMH27162.1	GFV12_06900	GTPase (ObgE)	176.859	199.966	185.768	200.43	210.214	187.455	126.874	157.083	0.850133	0.603731	0.462833	0.539035
XMH27165.1	GFV12_06915	glucose-6-phosphate isomerase	334.39	397.295	430.057	420.412	250.979	260.838	211.726	77.2403	0.374591	0.0236785	0.00604012	7.5383
XMH27166.1	GFV12_06920	aminofutalosine synthase (MqnE)	53.6827	50.3631	46.1051	46.9938	68.2194	54.5476	63.8542	65.6609	1.42343	0.209671	0.10384	2.64556
XMH27168.1	GFV12_06930	metal-dependent transcriptional regulator	223.168	268.802	222.704	204.905	275.298	274.749	179.218	159.907	0.95335	0.893735	0.850079	0.0357275
XMH27169.1	GFV12_06935	alpha-ribazole phosphatase	1400.25	1452.49	1422.32	1419.18	1405.94	1480.79	921.966	1130.22	0.814498	0.439863	0.292867	1.10639
XMH28296.1	GFV12_06940	ribonucleotide-diphosphate reductase subunit beta	106.443	84.169	90.4259	91.2699	242.703	127.951	99.5738	82.697	1.76728	0.213263	0.107645	2.58847
XMH27170.1	GFV12_06945	ribonucleoside-diphosphate reductase subunit alpha	17.5596	19.251	13.7572	23.1578	20.2701	15.8618	15.7561	28.0681	1.11554	0.816634	0.743502	0.107072
XMH27175.1	GFV12_06970	anaerobic ribonucleoside-triphosphate reductase	2693.19	2822.58	2851.26	3067.59	1710.37	1428.19	1191.24	1465.31	0.375075	2.69615e-07	1.35356e-08	32.2529
XMH27176.1	GFV12_06975	anaerobic ribonucleoside-triphosphate reductase	427.111	444.975	486.441	638.729	188.147	199.326	151.061	139.281	0.210347	1.5967e-09	5.84951e-11	42.8702
XMH27177.1	GFV12_06980	L,D-transpeptidase family protein	120.303	101.593	135.835	134.784	166.419	195.419	206.149	39.7864	1.35264	0.627261	0.495583	0.464381
XMH27179.1	GFV12_06990	phosphoglycerate dehydrogenase	5499.8	5445.52	5357.16	5452.04	7800.55	6101.65	6546.03	10984.5	1.70045	0.0470049	0.0135849	6.09131
XMH27181.1	GFV12_07000	WD40 repeat domain-containing protein	2358.58	2719.59	2805.72	2585.22	1531.16	1916.17	3334.2	5154.27	1.2083	0.711143	0.593237	0.285317
XMH27183.1	GFV12_07010	DNA topoisomerase (ATP-hydrolyzing) subunit B	863.874	925.979	961.028	1080.27	1022.77	1136.63	1317.7	1385.52	1.41018	0.134215	0.0577287	3.60146
XMH27193.1	GFV12_07065	glutamate synthase large subunit	1837.17	1965.78	1850	1834.47	2710.43	2339.7	2560.12	3440.58	1.75312	0.00706774	0.00145766	10.1314
XMH27194.1	GFV12_07070	aspartate kinase	2151.38	1954.03	2166.34	2097.87	1693.21	1704.93	1412.18	1553.3	0.673499	0.0398265	0.011186	6.43553
XMH27196.1	GFV12_07080	citramalate synthase	185.91	181.284	166.071	152.966	213.67	209.253	213.807	974.034	3.43035	0.0589934	0.0191308	5.48952
XMH27197.1	GFV12_07085	bis-aminopropyl spermidine synthase family protein	2399.55	2197.01	2755.14	2904.13	2148.99	2054.05	1347.28	933.176	0.516089	0.0543282	0.0168808	5.70872
XMH27200.1	GFV12_07100	septum site-determining protein (MinC)	119.377	124.633	117.269	108.813	181.292	146.793	137.229	160.17	1.50818	0.0901821	0.0349961	4.44537
XMH27201.1	GFV12_07105	septum site-determining protein (MinD)	4146.92	4962.59	4690.15	5058.07	3086.49	4894.63	4007.88	2890.06	0.710504	0.210195	0.104384	2.63724
XMH27202.1	GFV12_07110	cell division topological specificity factor (MinE)	55.3514	87.0933	84.0628	85.8453	38.7022	111.101	109.897	134.548	1.39921	0.521973	0.373951	0.790495
XMH27203.1	GFV12_07115	50S ribosomal protein L17	2244.78	2162.09	2176.35	1981.34	1635.68	2298.04	2274.19	3245.34	1.15294	0.643685	0.518791	0.416296
XMH27204.1	GFV12_07120	DNA-directed RNA polymerase subunit alpha	5434.26	5305.45	5233.52	5040.4	4399.49	4783.53	5011.38	3760.9	0.797056	0.291997	0.164026	1.93672
XMH27205.1	GFV12_07125	30S ribosomal protein S4	3716.25	3337.49	3241.77	3466.01	4925.59	3927.59	3945.02	6048.68	1.57394	0.0587254	0.0189642	5.50481
XMH27206.1	GFV12_07130	30S ribosomal protein S11	605.653	471.134	649.737	761.015	454.935	423.483	412.864	1006.18	0.891722	0.811826	0.732107	0.117186
XMH27207.1	GFV12_07135	30S ribosomal protein S13	1490.97	1256.98	1247.48	1286.99	1111.5	1302.24	1416.29	2828.48	1.39651	0.403366	0.261613	1.2602
XMH27208.1	GFV12_07140	50S ribosomal protein L36	178.444	157.352	120.683	117.795	256.348	310.435	201.285	1259.97	6.17534	0.00728266	0.00151187	10.0641
XMH27209.1	GFV12_07145	translation initiation factor IF-1	630.785	595.182	627.63	638.158	459.142	449.281	258.95	584.611	0.601313	0.12065	0.0500934	3.83833
XMH27211.1	GFV12_07155	adenylate kinase	1860.57	1773.41	2171.08	2011.15	1680.33	1392.5	982.759	1188.97	0.562366	0.0202395	0.00508048	7.85057
XMH27212.1	GFV12_07160	preprotein translocase subunit (SecY)	17.5346	22.9655	22.2034	27.8365	13.9852	27.7853	17.8432	14.0618	0.747834	0.536094	0.389511	0.740469
XMH27213.1	GFV12_07165	50S ribosomal protein L15	1161.22	1006.62	1059.87	1045.05	1089.01	1114.79	1110.45	2642.59	1.61509	0.241421	0.12502	2.35328
XMH27214.1	GFV12_07170	50S ribosomal protein L30	1533.48	1311.02	1355.57	1261.97	1447.73	1491.68	1418.45	4118.72	1.88544	0.173514	0.0801066	3.06274
XMH27215.1	GFV12_07175	30S ribosomal protein S5	2294.71	2015.24	1905.41	1950.78	2853.53	2209.76	2360.13	5193.63	1.87311	0.0760241	0.026923	4.89574
XMH27216.1	GFV12_07180	50S ribosomal protein L18	530.754	504.396	656.484	670.692	240.478	215.188	377.189	435.628	0.407352	0.00674958	0.00137373	10.2407
XMH27217.1	GFV12_07185	50S ribosomal protein L6	2210.5	2190.52	2041.37	2080.16	1634.62	1867.58	1868.88	4300.52	1.20019	0.680638	0.557232	0.34452
XMH27218.1	GFV12_07190	30S ribosomal protein S8	3200.44	2931.32	3113.4	3343.3	2845.16	2911.96	3003.33	6014.32	1.25985	0.536094	0.389462	0.74062
XMH27219.1	GFV12_07195	type Z 30S ribosomal protein S14	54.4856	51.1511	77.6506	55.2462	31.2262	44.6077	39.9636	242.513	1.81907	0.498194	0.350155	0.872895
XMH27220.1	GFV12_07200	50S ribosomal protein L5	3264.31	3175.23	3093.02	3103.14	3788.75	3090.49	3125.9	6590.32	1.48176	0.252075	0.133241	2.25433
XMH27221.1	GFV12_07205	50S ribosomal protein L24	1203.76	1002.88	1008.95	999.721	1410.28	1207.03	1223.59	3631.84	2.28441	0.0702719	0.0245046	5.05856
XMH27222.1	GFV12_07210	50S ribosomal protein L14	1175.22	1079.2	1289.3	1319.55	776.311	841.041	935.522	1506.02	0.770167	0.424748	0.281244	1.16107
XMH27223.1	GFV12_07215	30S ribosomal protein S17	1425.11	1226.64	1256.66	1299.86	1241.74	1332.99	1420.53	4194.21	1.92159	0.20075	0.0964253	2.7637
XMH27224.1	GFV12_07220	50S ribosomal protein L29	606.456	561.901	646.823	600.949	413.406	655.583	719.661	1592.04	1.62405	0.3305	0.196865	1.66548
XMH27225.1	GFV12_07225	50S ribosomal protein L16	215.708	157.467	231.014	289.152	229.551	121.96	136.351	517.166	1.1876	0.792937	0.709017	0.139261
XMH27226.1	GFV12_07230	30S ribosomal protein S3	3400.6	2975.42	3020.11	3021.99	2407.49	2740.38	3106.98	3849.32	0.963611	0.892812	0.845567	0.0379382
XMH27227.1	GFV12_07235	50S ribosomal protein L22	3046.81	2321.52	2594.02	2474.38	2319.94	2114.53	2331.89	5703.82	1.29286	0.577847	0.438183	0.601036
XMH27228.1	GFV12_07240	30S ribosomal protein S19	1685.46	1409.2	1857.64	2030.54	1004.82	967.982	1332.55	2898.55	0.843197	0.738229	0.633054	0.227942
XMH27229.1	GFV12_07245	50S ribosomal protein L2	4075.56	4100.45	4464.57	4868.7	2663.82	3265.04	3262.14	9276.07	1.07994	0.892063	0.84066	0.0404209
XMH27230.1	GFV12_07250	50S ribosomal protein L23	1197.56	1065.54	1134.04	1109.92	480.705	884.692	1023.42	974.35	0.655437	0.191983	0.0909118	2.85815
XMH27231.1	GFV12_07255	50S ribosomal protein L4	3509.81	3141.33	3340.78	3228.78	2305.08	2731.45	3046.28	6414.73	1.14227	0.762635	0.671574	0.179766
XMH27232.1	GFV12_07260	50S ribosomal protein L3	5829.55	5125.51	5526.34	5694.01	3812.51	4541.51	4694.1	14776.3	1.38745	0.571736	0.429244	0.624868
XMH27233.1	GFV12_07265	30S ribosomal protein S10	1498.43	1508.42	1595.19	1564.19	679.273	853.925	1282.22	2130.18	0.727418	0.487947	0.338981	0.914282
XMH27235.1	GFV12_07275	elongation factor G	12066.8	10841.8	12106.5	12226.6	11247.8	8257.85	8658.99	11517.3	0.777546	0.295008	0.166518	1.91402
XMH27236.1	GFV12_07280	30S ribosomal protein S7	4456.22	3883.08	4162.3	4301.67	3644.79	4194.39	4269.77	7897.1	1.28615	0.481731	0.330087	0.948556
XMH27237.1	GFV12_07285	30S ribosomal protein S12	854.525	804.775	937.812	898.161	1488.09	993.782	842.371	3594.93	2.67896	0.0629193	0.0210016	5.32666
XMH27238.1	GFV12_07290	histidine kinase	69.3339	62.1649	50.5891	52.3974	120.416	101.176	114.058	124.783	2.63571	6.74764e-05	6.592e-06	20.3081
XMH27239.1	GFV12_07295	2-isopropylmalate synthase	2582.6	2791.87	2423.81	2364.35	3753.54	4248.96	3715.59	7596.24	2.52518	0.00210688	0.0003602	12.7281
XMH27242.1	GFV12_07310	polyribonucleotide nucleotidyltransferase	5699.05	5044.89	5055.96	4646.92	7869.77	5428.21	6610.88	4114.36	1.26185	0.440729	0.295414	1.09478
XMH27243.1	GFV12_07315	30S ribosomal protein S15	913.954	830.592	989.742	932.482	472.176	951.147	1042.29	1992.12	1.32578	0.592097	0.4507	0.56889
XMH27245.1	GFV12_07325	SurA N-terminal domain-containing protein	313.834	319.905	282.627	297.169	321.418	444.35	474.398	479.588	1.65287	0.0531458	0.0162971	5.77053
XMH27247.1	GFV12_07340	DNA-directed RNA polymerase subunit omega	2017.97	1925.59	2128.43	2018.43	1565.15	1746.58	1959.91	1402.92	0.757799	0.206106	0.101235	2.68598
XMH27249.1	GFV12_07350	(Fe-S)-binding protein	129.653	127.445	105.235	106.066	144.051	147.791	152.861	109.808	1.27724	0.385368	0.243143	1.36228
XMH27252.1	GFV12_07365	succinyl-CoA synthetase beta subunit	6372.93	6289.84	6887.44	6291.17	14566.6	11752	10679.6	24010.9	3.4532	4.39936e-05	4.17849e-06	21.1812
XMH27253.1	GFV12_07370	succinyl-CoA synthetase alpha subunit	3888.31	3610.57	3897.81	3777	10348.5	6690.8	6021.23	11195.5	3.23718	8.37873e-06	6.48015e-07	24.7638
XMH27254.1	GFV12_07375	2-oxoglutarate oxidoreductase delta subunit	349.732	353.577	350.848	349.602	1172.77	1164.45	914.35	937.395	4.83714	9.22525e-16	2.00277e-17	72.1418
XMH27255.1	GFV12_07380	2-oxoglutarate oxidoreductase alpha subunit	6867.42	7443.34	7443.75	7122.14	18786.6	15633	14851.8	25865.6	3.97317	3.95318e-09	1.6628e-10	40.8275
XMH27256.1	GFV12_07385	2-oxoglutarate oxidoreductase beta subunit	5466.34	4877.76	5317.3	5270.01	10770.4	8938.26	10818.8	17043.3	3.26853	2.24736e-06	1.58566e-07	27.482
XMH27257.1	GFV12_07390	2-oxoglutarate oxidoreductase gamma subunit	529.394	659.916	516.268	536.12	738.933	1047.36	1036.01	3174.64	4.13578	0.00564359	0.00110268	10.6467
XMH27258.1	GFV12_07395	universal stress protein	543.708	646.743	575.907	482.905	415.362	552.455	412.786	138.214	0.567594	0.248155	0.130643	2.28485
XMH27261.1	GFV12_07410	universal stress protein	1421.48	1740.48	1542.43	1529.03	1805.1	1640.47	1469.69	700.438	0.860341	0.711143	0.593419	0.285036
XMH27263.1	GFV12_07420	ribosome hibernation-promoting factor, HPF/YfiA family	1498.2	1597.14	1377.69	1365.35	2637.72	2091.75	2587.26	2760.19	2.19722	2.98187e-05	2.62988e-06	22.0693
XMH27264.1	GFV12_07425	alginate export family protein	7860.59	7868.34	9013.51	16090.9	3023.66	4038.65	4058.31	2243.62	0.199613	2.4052e-06	1.72965e-07	27.3139
XMH27265.1	GFV12_07435	elongation factor Tu	14004.1	14814.2	15320.8	15404.8	13944.4	10239.5	6825.91	7486.75	0.533011	0.037521	0.0103002	6.58223
XMH27268.1	GFV12_07455	transcription termination/antitermination protein (NusG)	2024.36	1992.46	1770.56	1668.28	1503.31	1974.7	1509.62	4191.91	1.35005	0.52115	0.370989	0.80035
XMH27269.1	GFV12_07460	50S ribosomal protein L11	1770.71	1584.44	1662.56	1675.84	1334.57	1462.92	1446.69	2007.76	0.905975	0.711143	0.591653	0.28777
XMH27270.1	GFV12_07465	50S ribosomal protein L1	8698.59	7628.81	8587.23	8231.33	6807.97	7807.58	8285.98	11320	1.0471	0.870341	0.816019	0.0541348
XMH27271.1	GFV12_07470	50S ribosomal protein L10	3230.16	2803.9	2876.83	2916.71	3172.78	3168.86	3073.46	3414.18	1.12437	0.577843	0.436714	0.6049
XMH28298.1	GFV12_07475	50S ribosomal protein L7/L12	6389.64	6262.38	5738.7	5366.92	6990.57	9937.02	6924.31	29584.1	3.22023	0.037521	0.0103296	6.57716
XMH27272.1	GFV12_07480	DNA-directed RNA polymerase subunit beta	12298.3	11749.6	11114.8	10866.5	11055.7	10472.6	11440.1	10713.8	0.927276	0.726614	0.618951	0.247345
XMH27273.1	GFV12_07485	DNA-directed RNA polymerase subunit beta'	11836.2	11909.2	11106.5	11276.5	11490.1	9670.21	10515.1	7373.35	0.786359	0.328069	0.194196	1.6855
XMH27276.1	GFV12_07500	ferrous iron transport protein B	27.7549	30.2708	27.6958	34.2376	33.0463	31.7418	33.4828	14.3323	0.918699	0.845964	0.785128	0.0743341
XMH27278.1	GFV12_07510	4Fe-4S dicluster domain-containing protein	37.0574	37.6192	35.1059	35.0735	28.9064	33.7185	54.3049	21.7132	0.941863	0.893735	0.848885	0.0363058
XMH27279.1	GFV12_07515	formate dehydrogenase subunit alpha	50.9849	41.1961	48.074	40.5579	55.42	49.5947	62.7299	18.2821	1.04362	0.934733	0.905562	0.014075
XMH27281.1	GFV12_07525	inorganic diphosphatase	3517.11	3516.32	3697.45	3119.7	5084.63	3507.05	3114.42	7185.24	1.56477	0.203698	0.0986703	2.72691
XMH27284.1	GFV12_07540	type II secretion system protein (GspN)	35.2145	34.8648	37.9552	39.7963	41.5303	34.7154	37.6736	0.712499	0.6937	0.72123	0.605755	0.266403
XMH27286.1	GFV12_07550	hypothetical protein	26.8765	27.5436	24.9404	34.3177	23.5174	26.7811	35.5077	0.631171	0.675493	0.680638	0.557809	0.343511
XMH27288.1	GFV12_07560	S-methyl-5-thioribose-1-phosphate isomerase	2519.84	2561.93	2521.09	2415.36	2954.89	2376.39	1833.3	2799.45	0.992119	0.978804	0.966852	0.00172702
XMH27289.1	GFV12_07565	universal stress protein	321.294	396.23	364.152	351.793	433.264	358.048	278.729	248.244	0.886607	0.722259	0.609559	0.260818
XMH27291.1	GFV12_07575	cysteine--tRNA ligase	118.522	135.793	132.213	134.879	121.701	111.078	120.469	86.4271	0.783607	0.371188	0.230671	1.43672
XMH27293.1	GFV12_07585	3-isopropylmalate dehydratase large subunit	5880.57	5917.93	6333.3	6205.67	5750.94	5378.62	4751.68	4850.73	0.793506	0.255689	0.136344	2.21874
XMH27294.1	GFV12_07590	metal ABC transporter ATP-binding protein	78.7476	60.3948	76.7205	69.2037	85.3278	66.4446	80.6301	74.6629	1.11252	0.726614	0.618345	0.248201
XMH27295.1	GFV12_07595	thioredoxin fold domain-containing protein	2524.56	2649.17	2542.44	2285.22	1526.82	2026.27	1975.7	2330.53	0.706196	0.126278	0.0539722	3.71356
XMH27296.1	GFV12_07600	pyruvate, phosphate dikinase	19275.2	18183.6	18922	18475.5	19869.5	16420.5	15427.1	32818.6	1.19175	0.626284	0.49372	0.46841
XMH27297.1	GFV12_07605	glycine--tRNA ligase subunit beta	2084.51	1966.7	2064.47	2044.13	2019.91	1825.92	1916.02	4551.64	1.40204	0.409676	0.269041	1.22163
XMH27298.1	GFV12_07610	glycine--tRNA ligase subunit alpha	181.451	161.241	172.727	136.443	262.415	199.355	199.031	266.737	1.66123	0.0570471	0.0181901	5.57775
XMH27299.1	GFV12_07615	7-cyano-7-deazaguanine synthase (QueC)	358.449	370.539	504.995	515.649	212.656	297.537	266.157	90.9194	0.363455	0.0193713	0.00480997	7.94954
XMH27301.1	GFV12_07625	hypothetical protein	24.9818	26.5953	23.0501	23.9666	31.9431	25.7862	21.0036	30.8702	1.15995	0.711905	0.595025	0.282565
XMH27304.1	GFV12_07640	ornithine carbamoyltransferase	138.983	115.478	120.113	99.5867	155.716	146.801	170.59	43.4398	1.13109	0.822064	0.752908	0.0991035
XMH27305.1	GFV12_07645	30S ribosomal protein S20	643.592	578.478	497.013	468.833	725.884	719.073	746.834	923.574	1.6643	0.0370594	0.0100568	6.6248
XMH27306.1	GFV12_07650	peptide chain release factor 2	162.098	148.517	191.471	210.782	201.575	139.84	101.744	62.0672	0.60892	0.286213	0.158883	1.98482
XMH27310.1	GFV12_07670	metal ABC transporter substrate-binding protein	323.988	385.073	335.346	370.187	444.042	499.895	543.505	309.121	1.41222	0.254496	0.135363	2.2299
XMH27311.1	GFV12_07675	glutamine-hydrolyzing carbamoyl-phosphate synthase small subunit	625.048	628.966	622.826	577.894	677.894	682.371	592.956	914.911	1.25112	0.399988	0.258337	1.27765
XMH27313.1	GFV12_07685	class I SAM-dependent rRNA methyltransferase	597.535	588.902	765.722	885.29	311.925	207.252	232.753	64.8857	0.165824	0.000200545	2.37412e-05	17.8628
XMH27314.1	GFV12_07690	UTP--glucose-1-phosphate uridylyltransferase (GalU)	636.148	621.595	753.246	772.899	713.115	646.659	591.923	787.339	0.976494	0.930452	0.900043	0.015777
XMH27315.1	GFV12_07695	endopeptidase (La)	4254.3	4493.86	3946.02	4123.44	4792.26	4435.4	5108.76	5876.29	1.3037	0.210711	0.105784	2.6161
XMH27317.1	GFV12_07705	BCAM0308 family protein	325.725	311.457	271.383	243.406	980.465	516.735	832.499	696.024	4.02293	6.56857e-07	3.65416e-08	30.3248
XMH27318.1	GFV12_07710	ATP synthase subunit C (AtpE)	146.952	162	94.799	94.7083	304.195	184.454	136.38	1089.38	5.94819	0.0170974	0.00417576	8.20576
XMH27319.1	GFV12_07715	ATP synthase subunit A (AtpB)	891.793	1039.93	1143.38	1089.67	624.717	899.577	1190.89	308.657	0.630162	0.341043	0.204533	1.60971
XMH27322.1	GFV12_07730	glutamate-1-semialdehyde 2,1-aminomutase	6273.22	6398.41	7566.23	7294.35	5132.93	6079.84	4222.73	5069.77	0.653699	0.0551012	0.0172705	5.66867
XMH28299.1	GFV12_07735	imidazoleglycerol-phosphate dehydratase (HisB)	699.203	865.816	678.326	539.066	629.909	798.427	1092.27	89.7937	0.911798	0.906265	0.870605	0.0265334
XMH27323.1	GFV12_07740	prephenate dehydratase	309.142	245.446	360.334	453.429	402.481	315.381	401.213	760.557	1.58102	0.29137	0.162882	1.94726
XMH27327.1	GFV12_07760	ribosome maturation factor (RimM)	53.6436	47.5448	46.0711	38.5794	50.2639	61.4929	69.0901	119.993	1.99842	0.0833836	0.0312264	4.64047
XMH27328.1	GFV12_07765	acyl-CoA thioesterase	1446.66	1360.83	1594.41	1687.21	847.833	669.444	982.671	1045.56	0.458079	0.000597406	7.92165e-05	15.5769
XMH27329.1	GFV12_07770	menaquinone biosynthesis decarboxylase	1156.61	1311.26	1313.26	1419.25	1035.64	1057.27	1368.03	1189.68	0.851065	0.50506	0.356352	0.85071
XMH27332.1	GFV12_07785	YlbF family regulator	3682.18	3201.94	2843.54	2912.07	3888.97	3550.71	2578.06	2497.86	0.98593	0.959762	0.945437	0.0046838
XMH27334.1	GFV12_07795	ribosome recycling factor	2727.47	2656.55	2916.9	2654.71	1837.37	1940.98	1212.18	1261.43	0.445242	0.000638082	8.83098e-05	15.3715
XMH27335.1	GFV12_07800	UMP kinase	102.807	121.182	113.755	99.7116	107.784	87.2709	88.0416	76.3719	0.754352	0.307888	0.175876	1.83213
XMH27336.1	GFV12_07805	translation elongation factor Ts	3356.05	3004.69	3270.53	3191.84	4227.39	2905.02	2568.66	4923.94	1.20878	0.559012	0.414139	0.666887
XMH28300.1	GFV12_07810	30S ribosomal protein S2	2229.94	2075.84	2091.28	2030.27	2047.67	2376.39	2257.45	3502.74	1.31394	0.31289	0.181124	1.78838
XMH27339.1	GFV12_07825	deoxyribonuclease IV	323.169	322.726	380.845	390.68	306.448	328.289	292.32	331.034	0.841789	0.508438	0.360052	0.837711
XMH27340.1	GFV12_07830	phosphoribosyltransferase	49.014	51.2964	47.0434	41.4072	131.61	74.4071	46.1515	0.856341	1.5212	0.740277	0.637013	0.22267
XMH27342.1	GFV12_07860	hypothetical protein	1408.28	1442.95	1431.23	1477.96	2729.65	2818.76	2708.85	4887.33	3.28702	3.75534e-06	2.80249e-07	26.3812
XMH27350.1	GFV12_07925	type II secretion system protein	1904.62	2043.53	1667.75	1729.95	4304.24	4515.77	4596.41	6949.35	4.35316	7.10002e-11	2.21575e-12	49.283
XMH27351.1	GFV12_07930	GspE/PulE family protein	29.5047	25.4805	35.9849	37.821	43.7344	36.692	69.9327	42.2414	1.78243	0.123489	0.0526125	3.75618
XMH27357.1	GFV12_07960	hypothetical protein	12.8449	20.1834	16.5763	17.5012	15.0214	26.7946	25.0736	21.0702	1.47453	0.371188	0.230403	1.43837
XMH27360.1	GFV12_07975	chromosome segregation protein (SMC)	462.935	490.487	429.586	407.932	420.757	576.251	611.695	881.846	1.60862	0.139617	0.0609997	3.50999
XMH27361.1	GFV12_07980	SDR family NAD(P)-dependent oxidoreductase	865.92	880.321	992.706	937.279	651.341	725.009	628.621	792.704	0.67413	0.0665673	0.0229418	5.17291
XMH27364.1	GFV12_07995	anthranilate synthase component I	497.188	526.233	552.595	561.338	511.448	424.476	516.49	1102.69	1.29379	0.555452	0.410748	0.676635
XMH27366.1	GFV12_08005	tRNA preQ1(34) S-adenosylmethionine ribosyltransferase-isomerase (QueA)	47.0975	57.7202	55.3855	56.2659	85.2071	83.3346	52.4324	56.1739	1.42907	0.290747	0.16214	1.95415
XMH27368.1	GFV12_08015	NUDIX domain-containing protein	407.469	405.279	441.805	511.71	467.496	324.309	294.476	384.631	0.767766	0.376908	0.235248	1.40885
XMH27369.1	GFV12_08020	bifunctional UDP-N-acetylglucosamine diphosphorylase/glucosamine-1-phosphate N-acetyltransferase (GlmU)	461.04	385.776	510.97	504.959	916.625	523.672	502.875	797.919	1.74544	0.0819052	0.0304505	4.68368
XMH27370.1	GFV12_08025	indole-3-glycerol phosphate synthase (TrpC)	271.364	313.751	347.726	403.907	175.275	295.572	180.305	84.6262	0.422792	0.0517965	0.0156022	5.84716
XMH27372.1	GFV12_08035	50S ribosomal protein L28	229.513	225.384	226.253	237.151	272.281	229.093	206.492	736.481	1.92404	0.217162	0.109907	2.55556
XMH27373.1	GFV12_08040	valine--tRNA ligase	2899.57	2804.92	2924.99	2864.16	3269.81	2522.18	2139.16	2364.55	0.853196	0.528263	0.379891	0.771055
XMH27375.1	GFV12_08060	recombinase (RecA)	1902.04	1939.21	1689.17	1703.34	2419.04	2114.55	2283.61	3702.63	1.7162	0.041328	0.011832	6.33586
XMH27376.1	GFV12_08065	type IV pilus twitching motility protein (PilT)	244.438	261.326	245.782	284.445	234.926	275.729	277.568	248.973	1.00198	0.994196	0.991498	0.000113538
XMH27378.1	GFV12_08075	alanine--tRNA ligase	1903.98	1737.49	1801.11	1723.74	2115.85	1596.81	1675.07	3047.16	1.26488	0.454303	0.307595	1.04098
XMH27379.1	GFV12_08080	sulfide-dependent adenosine diphosphate thiazole synthase	1210.34	1248.85	1143.1	1238.14	1352.56	1332.01	1099.97	1484.07	1.12985	0.605433	0.465781	0.531967
XMH27380.1	GFV12_08085	phosphomethylpyrimidine synthase (ThiC)	561.065	604.157	590.426	642.573	738.709	825.207	706.028	835.683	1.45163	0.0814795	0.0301173	4.70258
XMH27381.1	GFV12_08090	EAL domain-containing protein	264.724	282.307	288.249	278.734	251.021	414.601	484.779	342.094	1.52482	0.178109	0.0826501	3.012
XMH27382.1	GFV12_08095	imidazole glycerol phosphate synthase subunit (HisF)	70.2885	69.5772	78.5162	84.9557	119.319	95.2239	104.652	38.2525	1.2674	0.622508	0.487287	0.482511
XMH27383.1	GFV12_08100	orotate phosphoribosyltransferase	513.193	488.846	488.987	584.748	368.394	315.378	375.07	242.314	0.510069	0.00863256	0.0018741	9.66894
XMH27391.1	GFV12_08145	efflux RND transporter permease subunit	112.957	106.299	88.5662	94.9804	137.612	173.604	171.594	42.1698	1.4635	0.493217	0.345319	0.890584
XMH27392.1	GFV12_08150	efflux RND transporter periplasmic adaptor subunit	32.3459	32.9431	29.4688	34.1165	29.9778	39.6757	52.2488	46.8824	1.47102	0.271472	0.147339	2.09959
XMH27393.1	GFV12_08155	TolC family protein	33.2437	36.6143	42.5264	40.6172	38.4632	71.455	60.5972	0.773411	1.17155	0.892812	0.84384	0.038803
XMH27397.1	GFV12_08175	rhodanese-like domain-containing protein	141.593	161.36	170.061	189.379	167.601	192.424	166.556	126.176	0.980556	0.949584	0.92768	0.00823804
XMH27400.1	GFV12_08190	carbonic anhydrase	205.54	193.379	193.061	197.515	319.973	285.666	204.302	153.695	1.33366	0.41691	0.274357	1.19483
XMH27401.1	GFV12_08195	S-methyl-5'-thioadenosine phosphorylase	1234.67	1072	1564.18	1578.48	492.433	624.819	550.135	471.433	0.259461	2.62936e-09	1.03462e-10	41.7549
XMH27402.1	GFV12_08200	hypothetical protein	524.052	523.452	431.371	440.221	757.809	546.482	341.681	1312.21	1.8674	0.201964	0.0972826	2.74954
XMH27405.1	GFV12_08215	methyl-accepting chemotaxis protein	7372.28	8189.01	7013.19	7185.98	11036.3	11886.9	13553.8	10088.9	1.90767	0.000945132	0.000141064	14.4879
XMH27406.1	GFV12_08220	PilZ domain-containing protein	86.0674	84.2812	64.5005	74.657	88.6447	108.118	99.4967	148.111	1.68052	0.0868312	0.0334601	4.52208
XMH27409.1	GFV12_08240	DUF6923 family protein	71.1854	75.079	84.9883	83.9807	86.4932	85.2929	57.7435	168.546	1.40001	0.471089	0.320877	0.985368
XMH27410.1	GFV12_08245	RNase adapter (RapZ)	310.103	367.659	330.75	321.199	506.873	505.853	401.183	292.939	1.43406	0.241421	0.124691	2.35739
XMH27414.1	GFV12_08265	H(2)-dependent methylenetetrahydromethanopterin dehydrogenase-related protein	2424.23	2442.46	2380.38	2136.27	5363.07	4196.39	3723.95	5699.93	2.76326	1.76783e-06	1.19934e-07	28.0222
XMH27415.1	GFV12_08270	roadblock/LC7 domain-containing protein	990.767	1018.59	956.347	950.859	1265.03	1356.82	1653.87	1387.05	1.70205	0.00663182	0.00134076	10.2855
XMH27424.1	GFV12_08315	S41 family peptidase	2199.33	2544.5	2195.69	2230.64	2996.51	2887.19	2858.65	2016.27	1.25934	0.347674	0.209454	1.5752
XMH27425.1	GFV12_08320	transketolase family protein	717.684	747.311	778.177	781.169	779.282	632.768	550.067	866.865	0.907755	0.737806	0.630898	0.230844
XMH27426.1	GFV12_08325	transketolase	1299.32	1389.27	1148.67	1100.52	1034.57	1205.06	1206.76	1331.21	0.953385	0.845077	0.783158	0.0757381
XMH27427.1	GFV12_08330	argininosuccinate lyase	129.728	138.602	132.249	146.992	116.361	112.073	94.3505	44.6256	0.56356	0.134569	0.058429	3.58143
XMH27428.1	GFV12_08335	IMP dehydrogenase	2313.24	2010.65	2256.68	2313.74	2009.3	1694.99	2186.27	5961.75	1.51337	0.424149	0.280272	1.16577
XMH27436.1	GFV12_08375	RIP metalloprotease (RseP)	66.7593	76.307	56.354	72.1604	44.9482	52.5603	36.7847	54.8574	0.592122	0.0782115	0.0284175	4.80256
XMH27445.1	GFV12_08425	homoserine kinase	1604.99	1560.72	1747.77	1762.82	1448.66	1289.36	1022.51	640.726	0.548318	0.0574585	0.0183992	5.55773
XMH27446.1	GFV12_08430	50S ribosomal protein L21	1489.98	1301.89	1352.83	1469.84	1074.18	1336.96	1322.07	3575.4	1.46314	0.449096	0.301632	1.06697
XMH27447.1	GFV12_08435	50S ribosomal protein L27	238.7	166.507	300.226	335.106	491.908	225.115	155.258	978.461	2.29851	0.235702	0.120569	2.40991
XMH27452.1	GFV12_08470	proline--tRNA ligase	1625.36	1534.1	1705.22	1696.28	1577.78	1298.28	1291.65	525.14	0.616744	0.223466	0.113401	2.50618

## Sheet: Table S4 (Untagged)
Table S4. Proteins that were detected by mass spectrometry but not tagged in the TMT proteomic experiment.
Accession	NCBI Locus Tag	Description
XMH27454.1	GFV12_00010	chromosomal replication initiator protein DnaA
XMH28304.1	GFV12_00040	4-hydroxythreonine-4-phosphate dehydrogenase PdxA
XMH27472.1	GFV12_00105	ATP phosphoribosyltransferase regulatory subunit
XMH27475.1	GFV12_00120	protoglobin domain-containing protein
XMH27483.1	GFV12_00160	lysophospholipid acyltransferase family protein
XMH27494.1	GFV12_00215	FIST C-terminal domain-containing protein
XMH27504.1	GFV12_00265	RNA chaperone Hfq
XMH27508.1	GFV12_00290	hypothetical protein
XMH27513.1	GFV12_00320	HD domain-containing protein
XMH27514.1	GFV12_00325	NIL domain-containing protein
XMH27528.1	GFV12_00395	TIGR03936 family radical SAM-associated protein
XMH27539.1	GFV12_00450	endolytic transglycosylase MltG
XMH27540.1	GFV12_00455	ATP cone domain-containing protein
XMH27545.1	GFV12_00480	hydantoinase/oxoprolinase family protein
XMH27547.1	GFV12_00490	ATP-dependent helicase
XMH27549.1	GFV12_00500	FKBP-type peptidyl-prolyl cis-trans isomerase
XMH27550.1	GFV12_00505	flavin reductase family protein
XMH27551.1	GFV12_00510	EVE domain-containing protein
XMH27566.1	GFV12_00585	16S rRNA (cytosine(967)-C(5))-methyltransferase RsmB
XMH27575.1	GFV12_00645	ArnT family glycosyltransferase
XMH27585.1	GFV12_00710	NYN domain-containing protein
XMH27592.1	GFV12_00745	[FeFe] hydrogenase H-cluster radical SAM maturase HydG
XMH27608.1	GFV12_00830	3'(2'),5'-bisphosphate nucleotidase CysQ
XMH27610.1	GFV12_00840	adenylyl-sulfate kinase
XMH27642.1	GFV12_01000	30S ribosome-binding factor RbfA
XMH27644.1	GFV12_01010	FAD-dependent thymidylate synthase
XMH27657.1	GFV12_01095	metallophosphoesterase
XMH27678.1	GFV12_01205	hypothetical protein
XMH27683.1	GFV12_01230	hypothetical protein
XMH27697.1	GFV12_01320	fumarylacetoacetate hydrolase family protein
XMH27711.1	GFV12_01390	UDP-3-O-(3-hydroxymyristoyl)glucosamine N-acyltransferase
XMH27717.1	GFV12_01420	carboxylating nicotinate-nucleotide diphosphorylase
XMH27723.1	GFV12_01450	adenosylmethionine decarboxylase
XMH27729.1	GFV12_01480	16S rRNA (guanine(527)-N(7))-methyltransferase RsmG
XMH27738.1	GFV12_01540	TrmB family transcriptional regulator
XMH27740.1	GFV12_01550	glycosyltransferase family 4 protein
XMH27742.1	GFV12_01560	glycosyltransferase family 9 protein
XMH27768.1	GFV12_01730	nicotinamidase
XMH27776.1	GFV12_01770	pyrroline-5-carboxylate reductase family protein
XMH27781.1	GFV12_01795	ADP-ribosylglycohydrolase family protein
XMH27795.1	GFV12_01865	ArsR/SmtB family transcription factor
XMH27799.1	GFV12_01885	carbamoyltransferase HypF
XMH27805.1	GFV12_01915	fumarate reductase (FdrC)
XMH27838.1	GFV12_02095	shikimate kinase
XMH27852.1	GFV12_02165	hypothetical protein
XMH27856.1	GFV12_02190	tetratricopeptide repeat protein
XMH27860.1	GFV12_02210	tRNA lysidine(34) synthetase TilS
XMH27865.1	GFV12_02245	magnesium transporter CorA family protein
XMH27867.1	GFV12_02255	flagellar hook-associated protein FlgK
XMH27871.1	GFV12_02275	carbon starvation protein A
XMH27884.1	GFV12_02345	segregation and condensation protein A
XMH27886.1	GFV12_02355	tRNA guanosine(34) transglycosylase Tgt
XMH27891.1	GFV12_02380	aminoacyl-tRNA hydrolase
XMH27898.1	GFV12_02415	16S rRNA (cytidine(1402)-2'-O)-methyltransferase
XMH27899.1	GFV12_02420	RidA family protein
XMH27913.1	GFV12_02490	hypothetical protein
XMH27934.1	GFV12_02595	type I DNA topoisomerase
XMH27938.1	GFV12_02615	dTMP kinase
XMH27942.1	GFV12_02635	stage 0 sporulation family protein
XMH27946.1	GFV12_02655	tRNA (guanine-N1)-methyltransferase
XMH27955.1	GFV12_02705	D-sedoheptulose 7-phosphate isomerase
XMH27962.1	GFV12_02740	UbiX family flavin prenyltransferase
XMH27968.1	GFV12_02770	NFACT family protein
XMH27975.1	GFV12_02805	7-carboxy-7-deazaguanine synthase QueE
XMH27984.1	GFV12_02855	thiamine-phosphate kinase
XMH27999.1	GFV12_02935	major capsid protein
XMH28069.1	GFV12_03290	hypothetical protein
XMH28072.1	GFV12_03310	hypothetical protein
XMH28074.1	GFV12_03320	PilN domain-containing protein
XMH28075.1	GFV12_03325	type IV pilus assembly protein PilM
XMH28076.1	GFV12_03330	type II secretion system F family protein
XMH28080.1	GFV12_03350	CBS domain-containing protein
XMH28082.1	GFV12_03360	diadenylate cyclase CdaA
XMH28114.1	GFV12_03520	potassium channel family protein
XMH28125.1	GFV12_03580	heat-inducible transcriptional repressor HrcA
XMH28142.1	GFV12_03665	methylenetetrahydrofolate reductase
XMH28159.1	GFV12_03750	ATP-grasp domain-containing protein
XMH28188.1	GFV12_03895	ExbD/TolR family protein
XMH28195.1	GFV12_03930	endonuclease MutS2
XMH28208.1	GFV12_04005	imidazole glycerol phosphate synthase subunit HisH
XMH28221.1	GFV12_04070	bifunctional molybdenum cofactor biosynthesis protein MoaC/MoaB
XMH28259.1	GFV12_04265	hypothetical protein
XMH26676.1	GFV12_04335	tRNA uridine-5-carboxymethylaminomethyl(34) synthesis GTPase MnmE
XMH26679.1	GFV12_04350	6-carboxyhexanoate--CoA ligase
XMH26697.1	GFV12_04445	pantetheine-phosphate adenylyltransferase
XMH26742.1	GFV12_04670	RadC family protein
XMH26756.1	GFV12_04740	hemolysin family protein
XMH26761.1	GFV12_04765	hypothetical protein
XMH26763.1	GFV12_04775	glutamate-ammonia-ligase adenylyltransferase
XMH26768.1	GFV12_04800	anthranilate synthase component I family protein
XMH26774.1	GFV12_04830	ArsR/SmtB family transcription factor
XMH26775.1	GFV12_04835	phospho-N-acetylmuramoyl-pentapeptide-transferase
XMH26783.1	GFV12_04875	riboflavin synthase
XMH26814.1	GFV12_05045	2-C-methyl-D-erythritol 2,4-cyclodiphosphate synthase
XMH26824.1	GFV12_05100	glutamyl-tRNA reductase
XMH26839.1	GFV12_05180	phage protein Gp27 family protein
XMH26844.1	GFV12_05205	hypothetical protein
XMH26858.1	GFV12_05275	HU family DNA-binding protein
XMH26862.1	GFV12_05300	DUF5309 family protein
XMH28285.1	GFV12_05385	aminotransferase class I/II-fold pyridoxal phosphate-dependent enzyme
XMH26926.1	GFV12_05635	response regulator transcription factor
XMH28286.1	GFV12_05685	homocysteine S-methyltransferase family protein
XMH26959.1	GFV12_05815	NADH dehydrogenase (NuoC)
XMH26962.1	GFV12_05830	NADH dehydrogenase (NuoI)
XMH26986.1	GFV12_05955	ribosome biogenesis GTP-binding protein YihA/YsxC
XMH26987.1	GFV12_05960	DNA repair protein RecN
XMH26991.1	GFV12_05980	flagellar motor switch protein FliM
XMH26995.1	GFV12_06000	flagellar basal body P-ring formation chaperone FlgA
XMH28290.1	GFV12_06010	flagellar basal body P-ring protein FlgI
XMH27002.1	GFV12_06040	hypothetical protein
XMH27003.1	GFV12_06045	tetratricopeptide repeat protein
XMH27004.1	GFV12_06050	flagellar basal body rod protein FlgB
XMH27034.1	GFV12_06200	excinuclease ABC subunit UvrA
XMH27040.1	GFV12_06230	response regulator transcription factor
XMH27042.1	GFV12_06240	aspartate carbamoyltransferase catalytic subunit
XMH27050.1	GFV12_06280	ABC1 kinase family protein
XMH27053.1	GFV12_06305	ribonuclease HII
XMH27070.1	GFV12_06405	pantoate--beta-alanine ligase
XMH27071.1	GFV12_06410	secondary thiamine-phosphate synthase enzyme YjbQ
XMH27074.1	GFV12_06430	tetratricopeptide repeat protein
XMH27098.1	GFV12_06560	glycosyltransferase family 2 protein
XMH27121.1	GFV12_06680	UDP-glucose 4-epimerase GalE
XMH27145.1	GFV12_06815	glycosyltransferase family 9 protein
XMH27146.1	GFV12_06820	hypothetical protein
XMH27161.1	GFV12_06895	glutamate 5-kinase
XMH27167.1	GFV12_06925	aminofutalosine synthase MqnE
XMH27173.1	GFV12_06960	5-methyltetrahydropteroyltriglutamate--homocysteine S-methyltransferase
XMH27174.1	GFV12_06965	radical SAM protein
XMH27185.1	GFV12_07020	Ig-like domain-containing protein
XMH27191.1	GFV12_07050	MTAP family purine nucleoside phosphorylase
XMH27198.1	GFV12_07090	polyamine aminopropyltransferase
XMH27210.1	GFV12_07150	type I methionyl aminopeptidase
XMH27241.1	GFV12_07305	dUTP diphosphatase
XMH27266.1	GFV12_07440	50S ribosomal protein L33
XMH27308.1	GFV12_07660	lipid-A-disaccharide synthase
XMH27309.1	GFV12_07665	anthranilate synthase component II
XMH27331.1	GFV12_07780	zinc ribbon domain-containing protein
XMH27333.1	GFV12_07790	ATP-binding protein
XMH27338.1	GFV12_07820	divalent-cation tolerance protein CutA
XMH27349.1	GFV12_07920	cytochrome c3 family protein
XMH27358.1	GFV12_07965	hypothetical protein
XMH27371.1	GFV12_08030	redoxin domain-containing protein
XMH27384.1	GFV12_08105	polyprenyl synthetase family protein
XMH27403.1	GFV12_08205	dihydroorotate dehydrogenase
XMH27404.1	GFV12_08210	class I SAM-dependent RNA methyltransferase
XMH27408.1	GFV12_08235	NAD(+)/NADH kinase
XMH27413.1	GFV12_08260	hypothetical protein
XMH27417.1	GFV12_08280	FeGP cofactor biosynthesis guanylyltransferase HcgB family protein
XMH27444.1	GFV12_08420	homocysteine biosynthesis protein
XMH27449.1	GFV12_08445	shikimate dehydrogenase
